# Supplementary material for: APOBEC-induced mutations and their cancer effect size in head and neck squamous cell carcinoma
Source: Oncogene. 2019 Jan 15;38(18):3475–87. doi: 10.1038/s41388-018-0657-6 (PMC6499643; doi:10.1038/s41388-018-0657-6)
Supplement: Supplementary file 3 — Supplementary Table S1 [file 41388_2018_657_MOESM3_ESM.txt]

Tumor_name	Classification	VirusScan_count
TCGA-T2-A6X0	HPV+	10732.7
TCGA-CN-5364	HPV−	4.6
TCGA-CV-7090	HPV−	5.7
TCGA-CR-6482	HPV+	11519.5
TCGA-CR-6473	HPV+	6613.6
TCGA-CV-5978	HPV−	2
TCGA-CQ-6225	HPV−	0
TCGA-CN-6992	HPV−	0
TCGA-CV-7429	HPV−	0
TCGA-CQ-A4C9	HPV−	0
TCGA-CV-7418	HPV−	0
TCGA-CV-5440	HPV−	0
TCGA-CV-7245	HPV−	0
TCGA-UF-A7JA	HPV−	0
TCGA-CV-7433	HPV−	0
TCGA-4P-AA8J	HPV−	0
TCGA-CN-6013	HPV−	0
TCGA-P3-A5QF	HPV+	18259.6
TCGA-CV-7242	HPV−	0.7
TCGA-BA-A6DE	HPV−	0
TCGA-CN-A6V1	HPV+	284.5
TCGA-BA-A6DJ	HPV−	0
TCGA-CX-7086	HPV−	3.6
TCGA-T2-A6WX	HPV−	3
TCGA-F7-A61W	HPV−	0
TCGA-QK-A8Z8	HPV−	1.346528060544
TCGA-CN-6017	HPV−	0
TCGA-CV-7099	HPV−	6.5
TCGA-CR-7376	HPV−	2.6
TCGA-CR-7398	HPV−	0
TCGA-CR-7389	HPV−	0
TCGA-CQ-5334	HPV−	0
TCGA-CV-A463	HPV−	0
TCGA-BB-4227	HPV−	8.49926724275739
TCGA-D6-A6EM	HPV−	0
TCGA-IQ-A61I	HPV+	45768.4
TCGA-CV-6960	HPV−	0
TCGA-D6-A6EQ	HPV−	10.8682485781467
TCGA-C9-A480	HPV−	0
TCGA-CV-7440	HPV−	0
TCGA-CV-7421	HPV−	0
TCGA-BA-5555	HPV−	0
TCGA-BA-A6DD	HPV−	0
TCGA-RS-A6TP	HPV+	22104.4
TCGA-CN-5358	HPV−	0
TCGA-CR-7385	HPV+	40463.6
TCGA-UF-A7JJ	HPV−	0
TCGA-BB-4224	HPV−	1.2
TCGA-CQ-5332	HPV−	0
TCGA-CR-6493	HPV−	0
TCGA-HD-A4C1	HPV−	0
TCGA-MT-A67G	NA	NA
TCGA-CV-6961	HPV+	16505
TCGA-BB-4225	HPV+	93564.4
TCGA-HD-8634	HPV−	0.8
TCGA-HD-A634	HPV+	82152.9
TCGA-TN-A7HL	HPV+	7404.6
TCGA-QK-A6VB	HPV−	0
TCGA-IQ-7631	HPV−	0
TCGA-BA-A6DL	HPV−	1.2
TCGA-UF-A7JC	HPV−	0
TCGA-CV-7414	HPV−	0.9
TCGA-F7-A624	HPV−	0
TCGA-CR-7388	HPV−	0
TCGA-IQ-7630	HPV−	7.4
TCGA-CR-5249	HPV+	22817.3
TCGA-UF-A7J9	HPV−	0
TCGA-P3-A6T0	HPV−	5.2
TCGA-CR-6474	HPV−	12
TCGA-UF-A7JD	HPV−	0
TCGA-CV-7255	HPV−	0
TCGA-F7-A50G	HPV−	0
TCGA-CV-7095	HPV−	0
TCGA-CN-A6V3	HPV−	0
TCGA-TN-A7HI	HPV+	21141.1
TCGA-CR-7386	HPV−	0
TCGA-BA-A4II	HPV−	7.5
TCGA-CV-6934	HPV−	0
TCGA-CV-6935	HPV−	0
TCGA-UF-A7JH	HPV−	0
TCGA-CR-6481	HPV+	10311.7
TCGA-CQ-6221	HPV−	0
TCGA-CR-6487	HPV+	9279.7
TCGA-CQ-7065	HPV−	0
TCGA-CV-A6JZ	HPV−	0
TCGA-CV-7097	HPV−	2.4
TCGA-CN-A6V7	HPV+	8166.4
TCGA-CN-4740	HPV−	5.5
TCGA-CV-6436	HPV−	0
TCGA-CV-7103	HPV−	2.1
TCGA-CV-A45Y	HPV−	0
TCGA-UF-A719	HPV−	0
TCGA-CV-5439	HPV−	0
TCGA-P3-A5Q5	HPV+	10312.9
TCGA-CV-7101	HPV−	1.6
TCGA-CN-5370	HPV−	0
TCGA-CN-A63Y	HPV+	NA
TCGA-BA-4076	HPV−	0
TCGA-CQ-6219	HPV−	0
TCGA-P3-A6T6	HPV+	21069.7
TCGA-CV-6951	HPV−	0
TCGA-CR-6491	HPV−	4.1
TCGA-HD-7753	HPV−	0.9
TCGA-QK-A6IH	HPV−	0
TCGA-CV-7406	HPV+	2593.5
TCGA-KU-A6H7	HPV+	10744.8
TCGA-CR-5243	HPV+	26927.2
TCGA-CQ-5331	HPV−	7.5
TCGA-T3-A92N	HPV−	0
TCGA-QK-A6IF	HPV+	12340.9668477755
TCGA-CV-7238	HPV−	7.8
TCGA-CQ-A4C6	HPV−	0
TCGA-CV-6956	HPV−	0
TCGA-CV-A45X	HPV−	0
TCGA-BA-6870	HPV−	6.1
TCGA-CQ-5325	HPV−	6.6
TCGA-BA-6873	HPV−	0
TCGA-CN-4739	HPV−	0
TCGA-CN-A498	HPV−	0
TCGA-BA-6872	HPV−	0
TCGA-CR-5248	HPV+	14924.2
TCGA-BA-6869	HPV−	41.2
TCGA-D6-6826	HPV−	0
TCGA-HD-7754	HPV+	13120.1
TCGA-CN-4735	HPV−	0
TCGA-HD-8635	HPV−	5.4
TCGA-BA-A6DI	HPV−	0
TCGA-CN-5359	HPV−	1
TCGA-CQ-7064	NA	NA
TCGA-P3-A6T5	HPV−	3.5
TCGA-CQ-6229	HPV−	0
TCGA-BA-5151	HPV−	0
TCGA-IQ-A61E	HPV−	0
TCGA-CV-6952	HPV−	0
TCGA-D6-A74Q	HPV−	0
TCGA-CV-7254	HPV−	0
TCGA-CV-5970	HPV−	39.5
TCGA-CV-7434	HPV−	0
TCGA-CV-7568	HPV−	0
TCGA-QK-AA3J	HPV−	0
TCGA-CR-7372	HPV−	0
TCGA-F7-8489	HPV−	0
TCGA-CN-6019	HPV−	0
TCGA-CN-4742	HPV−	0
TCGA-CN-6997	HPV−	0
TCGA-CV-5976	HPV−	0
TCGA-CQ-6220	HPV−	0
TCGA-BA-4074	HPV−	0
TCGA-RS-A6TO	HPV−	21.8
TCGA-CV-6945	HPV−	0
TCGA-HD-A633	HPV−	38.9
TCGA-CQ-6228	HPV−	0
TCGA-D6-6517	HPV−	0
TCGA-CV-7415	HPV−	0
TCGA-CV-A6K2	HPV−	20.8415219528353
TCGA-UF-A718	HPV−	0
TCGA-CN-5360	HPV−	2.1
TCGA-IQ-A61G	HPV−	0
TCGA-QK-A8ZB	HPV−	0
TCGA-CV-A6JT	HPV−	0
TCGA-QK-A6II	HPV−	0
TCGA-IQ-A61H	HPV−	0
TCGA-CQ-A4C7	HPV−	0
TCGA-CR-6477	HPV−	1.7
TCGA-CN-6010	HPV−	0
TCGA-CN-6996	HPV−	0
TCGA-CQ-5329	HPV−	2.8
TCGA-CV-A6JY	HPV−	0
TCGA-DQ-7592	HPV−	1.9
TCGA-CV-6936	HPV−	0
TCGA-CR-6480	HPV+	12836.5
TCGA-CN-5367	HPV−	1
TCGA-CQ-A4CE	HPV−	19.8
TCGA-CN-5355	HPV−	5.8
TCGA-CV-7247	HPV−	0
TCGA-CR-7380	HPV−	6.7
TCGA-UF-A71D	HPV−	0
TCGA-BA-6868	HPV−	0
TCGA-CV-7424	HPV−	0
TCGA-CV-A6JE	HPV−	0
TCGA-CN-A499	HPV+	61631.2
TCGA-CV-7183	HPV−	0
TCGA-CV-5443	HPV+	18811.6
TCGA-CQ-A4CD	HPV−	0
TCGA-CV-6933	HPV−	0
TCGA-CN-6995	HPV−	0
TCGA-CR-7401	HPV−	0
TCGA-KU-A66T	HPV−	0
TCGA-CV-A45O	HPV−	8.5
TCGA-QK-A652	HPV−	0
TCGA-CV-7236	HPV−	0
TCGA-CR-7374	HPV−	0
TCGA-CV-A6JD	HPV−	0
TCGA-CV-5436	HPV−	4.3
TCGA-CV-7407	HPV−	0
TCGA-CX-A4AQ	HPV−	0
TCGA-CN-5365	HPV−	9.1
TCGA-MT-A67D	HPV−	0
TCGA-CV-6433	HPV+	22146.9
TCGA-UF-A7JT	HPV−	0
TCGA-BB-4217	HPV−	0
TCGA-CV-7243	HPV−	0
TCGA-CR-7397	HPV−	0
TCGA-DQ-5624	HPV−	0
TCGA-CR-7382	HPV−	0
TCGA-CV-7177	HPV−	0
TCGA-CN-A63U	HPV−	1.3
TCGA-CV-6959	HPV−	0
TCGA-CN-5369	HPV−	5.3
TCGA-UF-A71E	HPV−	0
TCGA-CV-A45W	HPV−	0
TCGA-CV-7252	HPV−	0
TCGA-CR-6478	HPV−	0.9
TCGA-CN-6020	HPV−	0
TCGA-CR-6471	HPV+	113342.5
TCGA-D6-6824	HPV−	0
TCGA-CV-7263	HPV−	0
TCGA-BA-A6DB	HPV−	0
TCGA-DQ-5631	HPV−	0
TCGA-BB-8596	HPV−	0
TCGA-CN-A63T	HPV−	0
TCGA-QK-A6V9	HPV+	33217.2
TCGA-CR-7367	HPV−	0
TCGA-CV-5973	HPV−	0
TCGA-CN-5373	HPV−	0
TCGA-UF-A71B	HPV−	0
TCGA-T3-A92M	HPV−	0
TCGA-CV-A45Q	HPV−	0
TCGA-CN-A6UY	HPV+	16325.5
TCGA-DQ-7593	HPV+	14695.2
TCGA-MZ-A7D7	HPV−	0
TCGA-D6-A6EK	HPV−	0
TCGA-CQ-A4CG	HPV−	0
TCGA-CV-7427	HPV−	2.2
TCGA-CN-4727	HPV−	0
TCGA-BB-A5HZ	HPV−	0
TCGA-BA-A6D8	HPV−	0
TCGA-CQ-6222	HPV−	0
TCGA-CR-7369	HPV+	10152.9
TCGA-T2-A6WZ	HPV−	14.9
TCGA-CN-6023	HPV−	0
TCGA-DQ-7588	HPV−	1.3
TCGA-CV-7416	HPV−	0
TCGA-QK-A8Z9	HPV−	0
TCGA-D6-A6ES	HPV−	0
TCGA-BA-A4IH	HPV+	51579.5
TCGA-CQ-6224	HPV−	0
TCGA-CR-6472	HPV+	13874.5
TCGA-CN-6024	HPV−	0
TCGA-D6-A4ZB	HPV−	0
TCGA-MZ-A6I9	HPV+	35692.1
TCGA-CN-A497	HPV−	0
TCGA-DQ-5625	HPV−	0
TCGA-UF-A7JV	HPV−	5
TCGA-F7-A50I	HPV−	0
TCGA-CV-6955	HPV−	0
TCGA-CR-6488	HPV−	0
TCGA-CQ-5327	HPV−	1.3
TCGA-BA-4075	HPV−	0
TCGA-P3-A6T4	HPV−	0
TCGA-CQ-5333	HPV−	0
TCGA-WA-A7H4	HPV−	0
TCGA-MT-A51X	HPV−	0
TCGA-BA-5559	HPV+	14295.3
TCGA-D6-A6EO	HPV−	0
TCGA-CN-A640	NA	NA
TCGA-H7-A6C5	HPV−	80.4902532838491
TCGA-F7-A61V	HPV−	0
TCGA-CQ-7068	HPV−	0
TCGA-D6-A6EN	HPV−	0
TCGA-CR-7368	HPV+	31647
TCGA-BA-5153	HPV+	28104.4
TCGA-CV-7430	HPV−	1
TCGA-D6-A4Z9	HPV−	0
TCGA-BB-7870	HPV−	10.1
TCGA-CV-A468	HPV−	0
TCGA-F7-A61S	HPV−	0
TCGA-H7-8501	HPV−	0
TCGA-CV-7180	HPV−	0
TCGA-CV-6003	HPV−	0
TCGA-CN-4736	HPV−	0
TCGA-BB-A6UO	HPV−	6.6
TCGA-CV-7091	HPV−	0
TCGA-CV-6941	HPV−	9.4
TCGA-HD-7832	HPV+	17298.3
TCGA-CV-5435	HPV−	1.5
TCGA-CV-7446	HPV−	1.34343090031594
TCGA-UF-A7JO	HPV−	0
TCGA-CV-6942	HPV−	0
TCGA-CX-7219	HPV−	0
TCGA-CN-A63V	HPV−	0
TCGA-CN-6012	HPV−	0
TCGA-BB-A5HU	HPV−	0
TCGA-CR-7365	HPV−	0
TCGA-CR-7364	HPV−	2.1
TCGA-UF-A7JF	HPV−	0
TCGA-CR-7379	HPV−	2.1
TCGA-IQ-A61J	HPV−	11.8
TCGA-CV-6441	HPV−	0
TCGA-D6-6827	HPV−	0
TCGA-HD-7229	HPV−	0
TCGA-CV-A45R	HPV−	0
TCGA-CV-7422	HPV−	0
TCGA-CR-5250	HPV+	23006
TCGA-CR-6492	HPV−	0
TCGA-KU-A6H8	HPV−	0
TCGA-UF-A71A	HPV−	0
TCGA-CN-4730	HPV−	2.3
TCGA-P3-A6SX	HPV−	0
TCGA-CR-7402	HPV−	2.1
TCGA-CR-7394	HPV−	13.7
TCGA-CN-6989	HPV−	0
TCGA-HD-8314	HPV+	5941.4
TCGA-CQ-7072	HPV−	0
TCGA-MT-A67F	HPV−	2.3
TCGA-CN-5366	HPV−	2.6
TCGA-CV-7435	HPV−	0
TCGA-CQ-7071	HPV−	0
TCGA-H7-7774	HPV−	0
TCGA-CV-A45U	HPV−	0
TCGA-CV-6962	HPV−	0
TCGA-CV-7410	HPV−	0
TCGA-BA-6871	HPV−	1.4
TCGA-CR-7371	HPV−	0
TCGA-CR-7377	HPV−	0
TCGA-P3-A6T3	HPV−	0
TCGA-CQ-5324	HPV−	0
TCGA-CN-A6V6	HPV+	15921
TCGA-CV-6953	HPV−	0
TCGA-CV-7425	HPV−	0
TCGA-CN-4731	HPV−	7.1
TCGA-CN-6022	HPV−	0
TCGA-IQ-A61O	HPV−	0
TCGA-QK-A6IG	HPV−	0
TCGA-D6-8569	HPV−	0
TCGA-DQ-7591	HPV+	36901.2
TCGA-H7-A6C4	HPV−	0
TCGA-CV-6950	HPV−	0
TCGA-HD-7831	HPV−	0
TCGA-CV-7178	HPV−	0
TCGA-H7-A76A	HPV+	16859.5
TCGA-BA-5152	HPV−	0
TCGA-CR-7370	HPV−	9.4
TCGA-CV-6937	HPV−	0
TCGA-D6-8568	HPV−	0
TCGA-P3-A5QE	HPV+	48466.8
TCGA-CQ-A4CH	HPV−	0
TCGA-CN-A49C	HPV+	9538.1
TCGA-BA-A6DF	NA	NA
TCGA-TN-A7HJ	HPV−	7.5
TCGA-CV-A45T	HPV−	0
TCGA-CN-5356	HPV−	1.9
TCGA-HD-A6I0	HPV−	0
TCGA-F7-8298	HPV−	0
TCGA-CQ-6218	HPV−	0
TCGA-CN-4733	HPV−	0
TCGA-BB-A5HY	HPV−	0
TCGA-CN-A63W	HPV−	0
TCGA-CN-6018	HPV−	0
TCGA-CV-7438	HPV−	0
TCGA-CV-A6JU	HPV−	0
TCGA-CV-7250	HPV−	0
TCGA-CV-7248	HPV−	0
TCGA-CV-5434	HPV−	0
TCGA-QK-A8ZA	HPV−	0
TCGA-CV-7432	HPV−	0
TCGA-CV-A461	HPV−	0
TCGA-IQ-7632	HPV−	0
TCGA-CV-7102	HPV−	0
TCGA-BA-A6DG	HPV−	0
TCGA-BA-5557	HPV−	0
TCGA-BB-A6UM	HPV+	5491.3
TCGA-CR-7399	HPV−	0
TCGA-CN-6011	HPV−	0
TCGA-CR-6484	HPV−	20.5
TCGA-P3-A6T7	HPV−	14.1
TCGA-F7-A622	HPV−	0
TCGA-CN-4737	HPV−	4.1
TCGA-UF-A7JS	HPV−	0
TCGA-IQ-A61K	NA	NA
TCGA-CV-A6K0	HPV−	1.63508578857747
TCGA-CV-7089	HPV−	0
TCGA-DQ-7596	HPV+	33660.2
TCGA-MT-A67A	HPV−	0
TCGA-MT-A51W	HPV−	0
TCGA-CN-6994	HPV−	0
TCGA-F7-A620	HPV−	0
TCGA-CX-7085	HPV−	0
TCGA-CV-7437	HPV−	3.4
TCGA-DQ-5630	HPV−	0
TCGA-CV-7253	HPV−	0
TCGA-C9-A47Z	HPV−	0
TCGA-CQ-A4CB	HPV−	0
TCGA-P3-A6T8	HPV−	26
TCGA-UF-A7JK	HPV−	0
TCGA-CR-6470	HPV+	12972.1
TCGA-D6-6823	HPV−	0
TCGA-BA-5558	HPV−	0
TCGA-CV-7100	HPV+	26878.8
TCGA-CR-7392	HPV−	0
TCGA-P3-A6SW	HPV+	3236.6
TCGA-CV-6948	HPV−	0.4
TCGA-CR-7383	HPV−	0
TCGA-BA-A8YP	HPV−	0
TCGA-CN-5361	HPV−	1.4
TCGA-CN-A49A	HPV−	33
TCGA-CV-5442	HPV+	4554.8
TCGA-CV-7411	HPV−	0
TCGA-CV-6943	HPV−	0.9
TCGA-QK-A64Z	HPV−	21.4
TCGA-CN-4723	HPV−	1.1
TCGA-KU-A66S	HPV−	0
TCGA-CR-5247	HPV−	0
TCGA-F7-7848	HPV−	0
TCGA-IQ-A6SG	HPV−	0
TCGA-CN-5374	HPV+	11469.3
TCGA-F7-A623	HPV−	0
TCGA-CV-7235	HPV−	0
TCGA-CV-7413	HPV−	0
TCGA-UP-A6WW	HPV+	13211
TCGA-P3-A5Q6	HPV−	0
TCGA-CV-5966	HPV−	11.4
TCGA-BA-7269	HPV−	0
TCGA-BA-A4IG	HPV+	36584.1
TCGA-CV-A45V	HPV−	0
TCGA-CV-6939	HPV+	10709.9
TCGA-CN-4734	HPV−	3.4
TCGA-CQ-5330	HPV−	0
TCGA-CR-6467	HPV+	41076.3
TCGA-BA-5149	HPV−	1.6
TCGA-CV-A6JN	HPV−	0
TCGA-CQ-5326	HPV−	3.7
TCGA-BB-4228	HPV+	28032.4
TCGA-CN-5363	HPV−	0
TCGA-BA-A6DA	HPV−	0
TCGA-CX-7082	HPV−	0
TCGA-CV-6938	HPV−	0
TCGA-QK-A8Z7	HPV−	0
TCGA-CV-5977	HPV−	1.4
TCGA-CR-7373	HPV−	1.1
TCGA-CV-A460	HPV−	0
TCGA-CV-A45Z	HPV−	0
TCGA-CV-5430	HPV−	0
TCGA-QK-A6IJ	HPV−	0
TCGA-BB-4223	HPV+	18507.6
TCGA-CV-A6JM	HPV−	0
TCGA-D6-6825	HPV−	0
TCGA-BA-4078	HPV−	6.4
TCGA-CN-A49B	HPV−	49.5
TCGA-CV-7423	HPV−	0
TCGA-CV-5971	HPV+	3105.5
TCGA-CN-6988	HPV−	0
TCGA-BA-4077	HPV+	22111.7
TCGA-CV-7104	HPV−	0
TCGA-QK-AA3K	HPV−	0
TCGA-CV-5441	HPV−	2
TCGA-DQ-5629	HPV−	0
TCGA-CN-A641	HPV−	0
TCGA-CQ-5323	HPV+	6205
TCGA-P3-A5QA	HPV−	0
TCGA-CQ-6227	HPV−	0
TCGA-MT-A7BN	HPV−	0
TCGA-BA-A4IF	HPV−	45.6
TCGA-CV-A45P	HPV−	7.3
TCGA-CN-4738	HPV−	0
TCGA-CR-7395	HPV−	0
TCGA-IQ-A6SH	HPV−	0
TCGA-CQ-6223	HPV−	0
TCGA-CV-A464	HPV−	0
TCGA-HD-A6HZ	HPV−	0.872950466162969
TCGA-CV-5444	HPV−	0
TCGA-CR-7391	HPV−	0
TCGA-BA-5556	HPV−	0
TCGA-CV-A6K1	HPV−	0
TCGA-HD-8224	HPV−	0
TCGA-CR-7393	HPV−	0
TCGA-CV-5979	HPV−	19.6
TCGA-CV-A465	HPV−	0
TCGA-T2-A6X2	HPV−	0
TCGA-F7-A50J	HPV−	0
TCGA-CR-7404	HPV+	29947.3
TCGA-D6-6516	HPV−	0
TCGA-D6-6515	HPV−	0
TCGA-D6-A6EP	HPV−	0
TCGA-MZ-A5BI	HPV+	20265.8
TCGA-CN-4728	HPV−	7.8
TCGA-CN-4741	HPV+	27040.8
TCGA-CV-6954	HPV−	0
TCGA-P3-A6T2	HPV−	0
TCGA-CR-7390	HPV−	0
TCGA-CQ-7063	HPV−	0
TCGA-CN-4725	HPV−	0
TCGA-CN-4726	HPV−	0
TCGA-CQ-7069	HPV−	0
TCGA-CN-6016	HPV−	0
TCGA-CN-6998	HPV−	0
TCGA-CN-4729	HPV−	2.4
TCGA-CV-7261	HPV−	0
TCGA-IQ-A61L	HPV−	NA
TCGA-CQ-A4CI	HPV−	0
TCGA-CN-A642	HPV−	0
TCGA-QK-A6VC	HPV−	0
TCGA-CN-6021	HPV−	17.5
TCGA-CV-5432	HPV−	0
TCGA-BB-8601	HPV−	0
TCGA-CV-A6JO	HPV−	0
TCGA-CV-6940	HPV−	0
TCGA-WA-A7GZ	HPV−	0
PY-10T	HPV−	NA
PY-11T	HPV−	NA
PY-12T	HPV−	NA
PY-15T	HPV−	NA
PY-16T	HPV+	NA
PY-17T	HPV−	NA
PY-20T	HPV−	NA
PY-21T	HPV−	NA
PY-22T	HPV−	NA
PY-23T	HPV−	NA
PY-24T	HPV−	NA
PY-25T	HPV−	NA
PY-3T	HPV−	NA
PY-4T	HPV−	NA
PY-5T	HPV−	NA
PY-6T	HPV−	NA
PY-8T	HPV−	NA
