# Supplementary material for: APOBEC-induced mutations and their cancer effect size in head and neck squamous cell carcinoma
Source: Oncogene. 2019 Jan 15;38(18):3475–87. doi: 10.1038/s41388-018-0657-6 (PMC6499643; doi:10.1038/s41388-018-0657-6)
Supplement: Supplementary file 4 — Supplementary Table S2 [file 41388_2018_657_MOESM4_ESM.txt]

Short name	Frequency	Selection intensity	Mutation rate	prevalence	APOBEC type TCW	HPV_status
PIK3CA E545K	16	29054.98	5.81840682234249e-07	0.0354767184035477	True	HPV−
TP53 R283P	2	317262.48	2.47783298710628e-06	0.00443458980044346	False	HPV−
PIK3CA E542K	11	20102.7	5.81840682234249e-07	0.024390243902439	True	HPV−
TP53 R196P	2	77476.27	2.47783298710628e-06	0.00443458980044346	False	HPV−
CCDC50 A 191098615 C NCSNV	2	344248.07	7.80419414305795e-07	0.00443458980044346	False	HPV−
HRAS G13V	7	48641.34	1.25827103974429e-06	0.0155210643015521	False	HPV−
TP53 R213*	10	35416.82	2.47783298710628e-06	0.0221729490022173	False	HPV−
TP53 P278S	5	12618.48	2.47783298710628e-06	0.0110864745011086	False	HPV−
TP53 E298*	6	154380.27	2.47783298710628e-06	0.0133037694013304	False	HPV−
TP53 R175H	12	55715.02	2.47783298710628e-06	0.0266075388026608	False	HPV−
FAT1 E1994*	2	32596.86	1.85275973188559e-06	0.00443458980044346	False	HPV−
FBXW7 R505G	4	108090.66	1.81534813083364e-06	0.00886917960088692	False	HPV−
ZBTB10 C 81471465 G NCSNV	2	22927.08	1.17180841871488e-06	0.00443458980044346	False	HPV−
C9orf53 C 21968242 T NCSNV	5	7701.08	1.05332768220425e-06	0.0110864745011086	True	HPV−
TP53 E294*	3	16712.82	2.47783298710628e-06	0.00665188470066519	False	HPV−
BCAS1 C 52491801 G NCSNV	2	12909.12	2.17752782245485e-06	0.00443458980044346	False	HPV−
EPHA2 S419*	4	5014.73	8.24601935522171e-07	0.00886917960088692	True	HPV−
FAM21C E1034K	2	12291.06	5.96562648615301e-07	0.00443458980044346	False	HPV−
EPHA3 T802R	2	58346.98	3.48802474171544e-06	0.00443458980044346	False	HPV−
EYS G 66498423 A NCSNV	2	18085.74	5.3502023528973e-07	0.00443458980044346	False	HPV−
NOTCH1 E455K	3	6377.37	1.62272399290789e-06	0.00665188470066519	False	HPV−
TP53 R273C	6	28343.49	2.47783298710628e-06	0.0133037694013304	False	HPV−
TP53 G245S	5	24406.95	2.47783298710628e-06	0.0110864745011086	False	HPV−
CASP8 Q524*	4	3092.3	1.4004065447481e-06	0.00886917960088692	True	HPV−
TP53 R196*	7	33970.47	2.47783298710628e-06	0.0155210643015521	False	HPV−
AP1G2 D243N	2	8736.47	7.55443140240922e-07	0.00443458980044346	False	HPV−
NCOR1 P1081L	2	15408.42	6.2710280716573e-07	0.00443458980044346	False	HPV−
CASP8 R292W	2	5733.84	1.4004065447481e-06	0.00443458980044346	False	HPV−
TP53 E56*	2	8414.3	2.47783298710628e-06	0.00443458980044346	False	HPV−
HIST2H2BE F71L	2	5546.51	1.52658713388811e-06	0.00443458980044346	False	HPV−
MAPK1 E322K	3	10575.86	9.58948293776664e-07	0.00665188470066519	False	HPV−
TGFBR2 E544K	4	2686.5	1.45748394503118e-06	0.00886917960088692	True	HPV−
TP53 Q144*	2	12370.88	2.47783298710628e-06	0.00443458980044346	False	HPV−
MAP2 E865*	2	41914.85	1.28839712616359e-06	0.00443458980044346	False	HPV−
MB21D2 Q311E	3	3322.19	1.40276576266354e-06	0.00665188470066519	True	HPV−
APC R283Q	2	9534.13	7.67003551701439e-07	0.00443458980044346	False	HPV−
TSHZ3 E841*	2	13765.71	3.54635325309827e-06	0.00443458980044346	False	HPV−
ZNF43 G422A	2	6245.39	1.79165118955181e-06	0.00443458980044346	False	HPV−
CNNM3 E422K	2	6349.65	9.51480970457865e-07	0.00443458980044346	False	HPV−
ZZZ3 R5Q	2	13042.79	5.43731142713303e-07	0.00443458980044346	False	HPV−
RAC1 A178V	5	20439.34	1.0570424431068e-06	0.0110864745011086	False	HPV−
NFE2L2 E79K	3	3460.17	1.57560369803306e-06	0.00665188470066519	True	HPV−
RHOA E40Q	3	2876.72	1.64603454670147e-06	0.00665188470066519	True	HPV−
TP53 H193L	5	81763.32	2.47783298710628e-06	0.0110864745011086	False	HPV−
TP53 S106R	2	10732.36	2.47783298710628e-06	0.00443458980044346	False	HPV−
ARHGAP9 G 57868406 A NCSNV	2	12893.21	1.17336258220114e-06	0.00443458980044346	False	HPV−
CASP8 R494*	3	8590.17	1.4004065447481e-06	0.00665188470066519	False	HPV−
FAT1 R885*	2	4539.17	1.85275973188559e-06	0.00443458980044346	False	HPV−
TP53 G266E	2	5092.42	2.47783298710628e-06	0.00443458980044346	False	HPV−
NFE2L2 D29H	3	2467.3	1.57560369803306e-06	0.00665188470066519	True	HPV−
KIAA1109 I225M	2	3361	9.68874296201065e-07	0.00443458980044346	True	HPV−
MYH9 E530K	3	3908.23	2.66240083469103e-06	0.00665188470066519	False	HPV−
TP53 E285K	2	3487.57	2.47783298710628e-06	0.00443458980044346	True	HPV−
HOXB5 E170K	2	4598.3	1.31905716220026e-06	0.00443458980044346	False	HPV−
SLC44A2 F459F	3	3950.24	2.53423689049728e-06	0.00665188470066519	False	HPV−
TP53 Q192*	3	2931.4	2.47783298710628e-06	0.00665188470066519	True	HPV−
TP53 V173M	3	17282.54	2.47783298710628e-06	0.00665188470066519	False	HPV−
FAM21C D460N	2	3322.5	5.96562648615301e-07	0.00443458980044346	True	HPV−
CDKN2A P135L	19	10782.64	8.09042843531518e-06	0.0421286031042129	False	HPV−
TP53 E68*	2	8026.44	2.47783298710628e-06	0.00443458980044346	False	HPV−
ZNF253 C 20003622 G NCSNV	2	3436.78	6.91379948692775e-07	0.00443458980044346	True	HPV−
TP53 R110L	4	148673.59	2.47783298710628e-06	0.00886917960088692	False	HPV−
NCOR1 E2306K	2	3066.22	6.2710280716573e-07	0.00443458980044346	True	HPV−
OR4F15 R183W	2	3899.59	1.82775325838029e-06	0.00443458980044346	False	HPV−
SMTN E901K	2	3972.17	1.15327866464388e-06	0.00443458980044346	False	HPV−
TP53 R158L	2	58109.64	2.47783298710628e-06	0.00443458980044346	False	HPV−
CDT1 C 88870221 T NCSNV	2	3905.72	1.54455646813022e-06	0.00443458980044346	False	HPV−
TP53 R248W	6	29202.61	2.47783298710628e-06	0.0133037694013304	False	HPV−
CCDC135 E313K	2	2855.88	2.40897995159484e-06	0.00443458980044346	False	HPV−
TP53 Y163C	4	31903.84	2.47783298710628e-06	0.00886917960088692	False	HPV−
TP53 R306*	6	28343.49	2.47783298710628e-06	0.0133037694013304	False	HPV−
CDK20 G 90744635 A NCSNV	2	3179.53	1.01773641246766e-06	0.00443458980044346	True	HPV−
HLA-B Q250E	2	2530.71	1.18829512573173e-06	0.00443458980044346	True	HPV−
ANKHD1 L376V	2	2475.83	9.64882152628032e-07	0.00443458980044346	True	HPV−
AL117190.3 C 101421722 T NCSNV	2	9373.33	9.15523103274653e-07	0.00443458980044346	False	HPV−
KRT14 G 39740666 A NCSNV	2	3075.05	1.56465125598433e-06	0.00443458980044346	False	HPV−
MYC S161L	3	1533.74	1.71759126136137e-06	0.00665188470066519	True	HPV−
B2M E97K	2	2125.46	9.34626767580861e-07	0.00443458980044346	True	HPV−
PLEKHG4 E744K	2	4579.31	9.66237590452639e-07	0.00443458980044346	False	HPV−
UMODL1 L581L	2	2476.97	2.108959938545e-06	0.00443458980044346	False	HPV−
NSD1 R788*	2	12087.25	8.47940663199301e-07	0.00443458980044346	False	HPV−
SMPDL3B F275F	2	3009.82	2.16861931558405e-06	0.00443458980044346	False	HPV−
HRAS G12S	6	21328.12	1.25827103974429e-06	0.0133037694013304	False	HPV−
SLC27A1 F620F	2	1923.22	2.2094325586518e-06	0.00443458980044346	False	HPV−
WTAP E346K	2	2328.96	7.99610028077604e-07	0.00443458980044346	True	HPV−
TP53 R249S	2	21859.83	2.47783298710628e-06	0.00443458980044346	False	HPV−
TP53 Q331*	2	1960.09	2.47783298710628e-06	0.00443458980044346	True	HPV−
KIAA1407 R673W	2	8649.09	1.116673156472e-06	0.00443458980044346	False	HPV−
TGFBR2 S320*	2	1622.46	1.45748394503118e-06	0.00443458980044346	True	HPV−
OR2D3 R70C	2	8011.52	8.77361799605171e-07	0.00443458980044346	False	HPV−
SP140L D419N	2	8423.72	8.31009761569232e-07	0.00443458980044346	False	HPV−
TSPYL5 S193L	2	3754.33	1.66825412948084e-06	0.00443458980044346	False	HPV−
NFE2L2 E79Q	2	1646.81	1.57560369803306e-06	0.00443458980044346	True	HPV−
HUWE1 E3771K	2	1545.19	1.29692723489909e-06	0.00443458980044346	True	HPV−
KIAA0226 G 197349060 A NCSNV	2	5905.99	2.12580081507014e-06	0.00443458980044346	False	HPV−
TP53 C176Y	2	12370.88	2.47783298710628e-06	0.00443458980044346	False	HPV−
FAT1 S3373*	2	1478.66	1.85275973188559e-06	0.00443458980044346	True	HPV−
FAT1 S1200*	2	1478.66	1.85275973188559e-06	0.00443458980044346	True	HPV−
HUWE1 E4177K	2	1545.19	1.29692723489909e-06	0.00443458980044346	True	HPV−
ITGB1 D158N	2	10297.27	6.61439267101547e-07	0.00443458980044346	False	HPV−
TP53 Q136*	2	8929.65	2.47783298710628e-06	0.00443458980044346	False	HPV−
CASP8 R472*	3	11668.94	1.4004065447481e-06	0.00665188470066519	False	HPV−
TP53 C242F	2	15553.61	2.47783298710628e-06	0.00443458980044346	False	HPV−
FLOT1 G 30698343 C NCSNV	2	1576.38	1.49664633881926e-06	0.00443458980044346	True	HPV−
GIGYF2 S221*	2	2712.17	8.57281118402809e-07	0.00443458980044346	True	HPV−
ZNF710 F388F	2	2712.78	2.30289705931808e-06	0.00443458980044346	False	HPV−
TP53 G245V	3	29263.11	2.47783298710628e-06	0.00665188470066519	False	HPV−
TBX21 E494K	2	2865.6	2.09692904343231e-06	0.00443458980044346	False	HPV−
TMCO6 C 140021368 T NCSNV	2	1359.63	1.30270610442985e-06	0.00443458980044346	True	HPV−
TNN D1091N	2	1634.23	4.208190402908e-06	0.00443458980044346	False	HPV−
PARP2 M432I	2	1311.97	7.5985271368716e-07	0.00443458980044346	True	HPV−
SPRR2B P69P	2	2437.25	1.94821422270393e-06	0.00443458980044346	False	HPV−
CDKN2A G124V	2	1316.49	8.09042843531518e-06	0.00443458980044346	False	HPV−
MGAM S703F	2	3076.81	1.63928272620633e-06	0.00443458980044346	False	HPV−
PCDHGA12 A329A	2	2231.24	3.26358636959838e-06	0.00443458980044346	False	HPV−
LTN1 F1252F	2	1425.95	1.31994617646772e-06	0.00443458980044346	True	HPV−
HHIPL2 F67F	2	2580.83	2.66269457252836e-06	0.00443458980044346	False	HPV−
MYH9 E457K	2	2608.5	2.66240083469103e-06	0.00443458980044346	False	HPV−
CDKN2A P113L	11	6307.19	8.09042843531518e-06	0.024390243902439	False	HPV−
FANCD2OS F33L	2	1063.88	1.5977932366919e-06	0.00443458980044346	True	HPV−
MRAP E28E	2	1055.39	3.08474457219031e-06	0.00443458980044346	True	HPV−
PADI3 P481P	3	4495.48	2.45532341035845e-06	0.00665188470066519	False	HPV−
ANKRD11 S769*	2	1021.99	2.22731968816779e-06	0.00443458980044346	True	HPV−
DNAH5 Q1797E	2	993.65	3.75906655532e-06	0.00443458980044346	True	HPV−
PIK3CG A156V	2	3136.18	2.92981763544141e-06	0.00443458980044346	False	HPV−
PSG8 S395F	2	2308.12	1.4340823027725e-06	0.00443458980044346	True	HPV−
NRXN3 E1218K	2	1957.51	1.7579196494086e-06	0.00443458980044346	True	HPV−
CEP68 C 65296555 T NCSNV	2	22806.56	6.90305038650603e-07	0.00443458980044346	False	HPV−
CCDC110 R111C	2	15005.26	6.21685169180434e-07	0.00443458980044346	False	HPV−
TP53 H179Y	2	8929.65	2.47783298710628e-06	0.00443458980044346	False	HPV−
CDKN2A G143V	3	1972.13	8.09042843531518e-06	0.00665188470066519	False	HPV−
CASP8 T 202137501 C NCSNV	2	12689.23	1.4004065447481e-06	0.00443458980044346	False	HPV−
LRRN3 L190V	2	952.58	2.52076672270341e-06	0.00443458980044346	True	HPV−
PLCG2 L1038L	2	1080.01	1.99458096756077e-06	0.00443458980044346	True	HPV−
IFT140 E664K	2	2526.81	2.59084991748612e-06	0.00443458980044346	False	HPV−
TP53 P151S	2	16553.23	2.47783298710628e-06	0.00443458980044346	False	HPV−
BTBD8 F178F	2	1610.44	1.18363403289738e-06	0.00443458980044346	True	HPV−
TP53 Y220C	7	22086.08	2.47783298710628e-06	0.0155210643015521	False	HPV−
TP53 R273H	7	22020.42	2.47783298710628e-06	0.0155210643015521	False	HPV−
PRDM9 R77Q	2	2106.74	3.62301657048325e-06	0.00443458980044346	False	HPV−
ZNF510 S321*	2	2050.7	1.20518558240267e-06	0.00443458980044346	True	HPV−
PCDHA10 A481T	2	2459.05	3.51973145909896e-06	0.00443458980044346	False	HPV−
IKZF1 Q156Q	2	816.64	3.79113815158538e-06	0.00443458980044346	True	HPV−
MCF2L R985Q	2	7188.12	1.21705324242044e-06	0.00443458980044346	False	HPV−
PGBD1 L412L	2	710.53	1.50873564388873e-06	0.00443458980044346	True	HPV−
KCNA4 E280K	2	1377.79	3.69581142961699e-06	0.00443458980044346	False	HPV−
NRXN1 R1256H	2	1498.06	4.1043424617415e-06	0.00443458980044346	False	HPV−
FAT1 R3400*	2	6166.03	1.85275973188559e-06	0.00443458980044346	False	HPV−
CDKN2A R163L	2	6134.34	8.09042843531518e-06	0.00443458980044346	False	HPV−
DNAH6 R442H	2	20172.95	3.01586832783673e-07	0.00443458980044346	False	HPV−
FAT1 Q1694*	2	1227.02	1.85275973188559e-06	0.00443458980044346	True	HPV−
TP53 G 7578176 T NCSNV	3	19361.21	2.47783298710628e-06	0.00665188470066519	False	HPV−
TP53 V143M	2	11556.02	2.47783298710628e-06	0.00443458980044346	False	HPV−
AJUBA Q103*	2	1119.04	1.49230463589105e-06	0.00443458980044346	True	HPV−
PAMR1 I580I	2	1107.68	3.0186558275665e-06	0.00443458980044346	False	HPV−
KMT2D R1252*	2	26891.66	3.66541385085083e-07	0.00443458980044346	False	HPV−
C6orf118 T328T	2	2062.36	3.86928565773776e-06	0.00443458980044346	False	HPV−
TP53 H193P	2	51052.06	2.47783298710628e-06	0.00443458980044346	False	HPV−
TDRD6 E1997*	2	6355.67	1.26881817346905e-06	0.00443458980044346	False	HPV−
CDH7 Q225K	2	6313.96	2.05048078557997e-06	0.00443458980044346	False	HPV−
PTOV1 L99L	2	1329.97	3.81719419201128e-06	0.00443458980044346	False	HPV−
NLRP5 E751K	2	610.25	3.2087830229177e-06	0.00443458980044346	True	HPV−
FLG A2503V	2	6047.21	2.27575694274041e-06	0.00443458980044346	False	HPV−
NCOA1 L1361L	2	559.6	1.72147976795262e-06	0.00443458980044346	True	HPV−
NXPH1 T25T	2	2480.02	2.18875239439606e-06	0.00443458980044346	False	HPV−
NCOR1 R1561Q	2	15408.42	6.2710280716573e-07	0.00443458980044346	False	HPV−
KCNK9 L122L	2	762.22	4.25063262926161e-06	0.00443458980044346	False	HPV−
ATP10B R311Q	2	4050.8	2.45690248608641e-06	0.00443458980044346	False	HPV−
MYO15A R3294W	2	3661.04	2.44037447271455e-06	0.00443458980044346	False	HPV−
FAT1 R937*	2	6166.03	1.85275973188559e-06	0.00443458980044346	False	HPV−
HRAS Q61L	2	14334.72	1.25827103974429e-06	0.00443458980044346	False	HPV−
TP53 R337C	3	14297.54	2.47783298710628e-06	0.00665188470066519	False	HPV−
TP53 H179R	4	21364.55	2.47783298710628e-06	0.00886917960088692	False	HPV−
METTL16 C 2323149 T NCSNV	2	9810.21	1.29475377020555e-06	0.00443458980044346	False	HPV−
SLC8A2 L195L	2	408.86	1.97641017980031e-06	0.00443458980044346	True	HPV−
IFFO1 L292L	2	402.77	2.20807501409465e-06	0.00443458980044346	True	HPV−
TP53 Q331Q	2	8953.05	2.47783298710628e-06	0.00443458980044346	False	HPV−
CNKSR1 L350L	2	1109.78	3.14363488175379e-06	0.00443458980044346	False	HPV−
PKHD1L1 R1654Q	2	3115.29	2.45565313499221e-06	0.00443458980044346	False	HPV−
HRAS G12D	2	8516.51	1.25827103974429e-06	0.00443458980044346	False	HPV−
FCRL3 V288V	2	373.96	2.91590903974835e-06	0.00443458980044346	True	HPV−
DENND5B G1023E	2	6588.24	1.61687710144688e-06	0.00443458980044346	False	HPV−
TP53 Y234C	2	16046.88	2.47783298710628e-06	0.00443458980044346	False	HPV−
PIK3CA Q546R	2	31895.45	5.81840682234249e-07	0.00443458980044346	False	HPV−
LRRC4C E637Q	2	651.21	3.84927752678764e-06	0.00443458980044346	True	HPV−
GPR158 L9L	2	1194.34	2.13499634925579e-06	0.00443458980044346	False	HPV−
HIST1H3C K37M	4	15434.69	2.71844189843323e-06	0.00886917960088692	False	HPV−
FCAR V233M	2	2704.44	2.21054203386676e-06	0.00443458980044346	False	HPV−
CDKN2A L165L	4	720.33	8.09042843531518e-06	0.00886917960088692	False	HPV−
CSMD3 R3127Q	2	1599.8	5.32864900679864e-06	0.00443458980044346	False	HPV−
DPP10 T 116257182 A NCSNV	2	27169.49	2.1012951962867e-06	0.00443458980044346	False	HPV−
TP53 C238F	2	13525.81	2.47783298710628e-06	0.00443458980044346	False	HPV−
FBXW7 R543G	2	12920.88	1.81534813083364e-06	0.00443458980044346	False	HPV−
MFSD10 R138Q	2	8592.54	9.90548241984817e-07	0.00443458980044346	False	HPV−
CORO2B A156T	2	5065.8	1.73339375191647e-06	0.00443458980044346	False	HPV−
KIAA0100 V1227V	2	597.38	1.72103337141003e-06	0.00443458980044346	True	HPV−
DUOXA1 R332C	2	3459.4	1.90340641786532e-06	0.00443458980044346	False	HPV−
HLA-B R7*	2	7590.65	1.18829512573173e-06	0.00443458980044346	False	HPV−
HLA-A R7*	2	3734.28	2.47084790897817e-06	0.00443458980044346	False	HPV−
SMARCA4 P913L	2	5277.84	1.74252231649321e-06	0.00443458980044346	False	HPV−
CDKN2A G 21971208 A NCSNV	2	599.92	8.09042843531518e-06	0.00443458980044346	False	HPV−
AKAP9 Q3406K	2	10132.97	1.4353657757895e-06	0.00443458980044346	False	HPV−
EPHB3 R420H	2	6666.64	1.26975872797958e-06	0.00443458980044346	False	HPV−
CTNNA2 A67T	2	2445.99	5.55809445540713e-06	0.00443458980044346	False	HPV−
CDKN2A G166R	5	2584	8.09042843531518e-06	0.0110864745011086	False	HPV−
PPP4R4 T89M	2	9619.7	6.47957005819543e-07	0.00443458980044346	False	HPV−
TP53 R280G	2	18585.81	2.47783298710628e-06	0.00443458980044346	False	HPV−
REG1A C 79364340 T NCSNV	2	3016.11	1.71114978618986e-06	0.00443458980044346	False	HPV−
MAGEB3 V75A	2	18096.7	8.70151879963453e-07	0.00443458980044346	False	HPV−
ASXL1 R693*	2	5921.29	1.53251100730345e-06	0.00443458980044346	False	HPV−
MTTP G749G	2	4175.35	1.88348553817002e-06	0.00443458980044346	False	HPV−
C12orf60 T120T	2	3282.88	2.46770445525035e-06	0.00443458980044346	False	HPV−
CASP8 R127*	2	7788.88	1.4004065447481e-06	0.00443458980044346	False	HPV−
PDE3A L275L	2	214.5	4.5314967421984e-06	0.00443458980044346	True	HPV−
SALL1 P1109P	2	1157.05	4.74962247360557e-06	0.00443458980044346	False	HPV−
OR8I2 A67S	2	12273.62	1.66286663089117e-06	0.00443458980044346	False	HPV−
FXYD5 R145W	2	6087.25	1.04530638024855e-06	0.00443458980044346	False	HPV−
KDM6A R526*	2	11444.14	5.22512992419855e-07	0.00443458980044346	False	HPV−
IZUMO4 T11T	2	2299.72	2.9927990830585e-06	0.00443458980044346	False	HPV−
HTR1A L166L	2	135.98	7.12327952519424e-06	0.00443458980044346	True	HPV−
VPS39 P578P	2	3575.56	2.13429402573487e-06	0.00443458980044346	False	HPV−
RPA1 R31H	2	2034.31	2.97759631931299e-06	0.00443458980044346	False	HPV−
PHLDB2 V1139V	2	2466.89	1.99431546903627e-06	0.00443458980044346	False	HPV−
KIR3DL1 V405I	3	6434.5	1.47172155943439e-06	0.00665188470066519	False	HPV−
C9 D312N	2	4730.89	1.53103117283393e-06	0.00443458980044346	False	HPV−
GRM8 G50D	2	4650.66	3.51763627283929e-06	0.00443458980044346	False	HPV−
COL22A1 P1601L	2	2976.4	3.56043498037918e-06	0.00443458980044346	False	HPV−
TENM1 R366M	2	8798.68	1.77446640026838e-06	0.00443458980044346	False	HPV−
GFRA3 A208A	2	2118.59	3.28539584402682e-06	0.00443458980044346	False	HPV−
CDH9 T737M	2	2081.67	3.12617497330922e-06	0.00443458980044346	False	HPV−
MYH13 K1852N	2	2615.86	4.04562824218483e-06	0.00443458980044346	False	HPV−
SLC5A7 G336C	2	7514.48	1.62969252053857e-06	0.00443458980044346	False	HPV−
KSR2 T584M	2	2198.81	2.68943238172649e-06	0.00443458980044346	False	HPV−
CDKN2A G 21970900 T NCSNV	2	1525.11	8.09042843531518e-06	0.00443458980044346	False	HPV−
SLC34A1 R507H	2	6132.77	1.39210244076534e-06	0.00443458980044346	False	HPV−
NOTCH1 A465T	2	5612.77	1.62272399290789e-06	0.00443458980044346	False	HPV−
MAP3K7 Y300C	2	5403.4	1.09602068730605e-06	0.00443458980044346	False	HPV−
FBXL13 R308W	2	5429.86	1.15462377942812e-06	0.00443458980044346	False	HPV−
OBP2A T107M	2	5238.58	1.05986405799555e-06	0.00443458980044346	False	HPV−
TNIK R949H	2	5063.25	1.88527768753717e-06	0.00443458980044346	False	HPV−
SYT6 R249H	2	2120.18	2.83392388330415e-06	0.00443458980044346	False	HPV−
CDKN2A G 21971000 T NCSNV	3	2776.22	8.09042843531518e-06	0.00665188470066519	False	HPV−
ADAMTS18 H78H	3	2700.79	3.2496797884088e-06	0.00665188470066519	False	HPV−
THSD7A C728F	2	3711.6	4.09915872686088e-06	0.00443458980044346	False	HPV−
USH2A N3137N	2	3325.1	3.5823213326549e-06	0.00443458980044346	False	HPV−
HCN1 V381V	2	1578.08	5.42704439498253e-06	0.00443458980044346	False	HPV−
SLC24A4 E137K	2	3178.01	2.10822508443913e-06	0.00443458980044346	False	HPV−
PCDHA13 D481D	2	871.81	6.60150651081424e-06	0.00443458980044346	False	HPV−
MYH7 V411I	2	2645.41	2.36033472449309e-06	0.00443458980044346	False	HPV−
OR4C6 A214A	2	1248.23	4.52753181659236e-06	0.00443458980044346	False	HPV−
CNTNAP2 C745C	2	2320.09	4.00531789646533e-06	0.00443458980044346	False	HPV−
PFAS Y1202Y	2	2103.68	2.75124778317679e-06	0.00443458980044346	False	HPV−
ZFHX4 G754R	2	1949.43	4.74607860573967e-06	0.00443458980044346	False	HPV−
TMEM132D A56V	2	1923.27	4.95391255775938e-06	0.00443458980044346	False	HPV−
PCDHA4 N451N	2	1456.63	3.85449427428224e-06	0.00443458980044346	False	HPV−
PIK3CA H1047R	13	129915.96	5.81840682234249e-07	0.0288248337028825	False	HPV−
TP53 R282W	9	43424.07	2.47783298710628e-06	0.0199556541019956	False	HPV−
TP53 R248Q	6	29202.61	2.47783298710628e-06	0.0133037694013304	False	HPV−
TP53 V157F	5	185295.37	2.47783298710628e-06	0.0110864745011086	False	HPV−
TP53 Y236C	4	31903.84	2.47783298710628e-06	0.00886917960088692	False	HPV−
TP53 R337L	3	86905.55	2.47783298710628e-06	0.00665188470066519	False	HPV−
TP53 T125T	3	19835.64	2.47783298710628e-06	0.00665188470066519	False	HPV−
MAGEB1 P274P	3	2123.13	4.13960639055609e-06	0.00665188470066519	False	HPV−
HRAS G13R	3	105691.39	1.25827103974429e-06	0.00665188470066519	False	HPV−
OR11H12 Q30K	3	8075.79	2.37297453531292e-06	0.00665188470066519	False	HPV−
TP53 L201*	2	43886.87	2.47783298710628e-06	0.00443458980044346	False	HPV−
TP53 V272M	2	16553.23	2.47783298710628e-06	0.00443458980044346	False	HPV−
TP53 T 7577017 G NCSNV	2	51052.06	2.47783298710628e-06	0.00443458980044346	False	HPV−
TP53 G 7579311 T NCSNV	2	12945.92	2.47783298710628e-06	0.00443458980044346	False	HPV−
CREBBP R1446C	2	5212.66	1.75403086731644e-06	0.00443458980044346	False	HPV−
SLCO1C1 S362R	2	2868.61	2.54661267644448e-06	0.00443458980044346	False	HPV−
CEP164 N79N	2	3927.38	1.60039535069481e-06	0.00443458980044346	False	HPV−
GUCY2C S606S	2	2516.34	1.83305773022893e-06	0.00443458980044346	False	HPV−
TMTC2 T409R	2	127383.61	1.52761714879536e-06	0.00443458980044346	False	HPV−
PLXND1 G913R	2	2709.98	2.1879141936166e-06	0.00443458980044346	False	HPV−
BZRAP1 R1376K	2	3021.93	1.05084165014638e-06	0.00443458980044346	True	HPV−
SGCE R173H	2	11459.97	7.5557892633869e-07	0.00443458980044346	False	HPV−
NLRP8 V428I	2	2655.69	2.41346215340124e-06	0.00443458980044346	False	HPV−
PDZD2 R953*	2	5425	1.77288864715927e-06	0.00443458980044346	False	HPV−
HRAS G12C	2	55282.23	1.25827103974429e-06	0.00443458980044346	False	HPV−
NRD1 E181E	2	13038.08	1.34353201048231e-06	0.00443458980044346	False	HPV−
EDIL3 Q173K	2	18647.17	7.59076291957141e-07	0.00443458980044346	False	HPV−
HIST1H3I K37M	2	5776.48	3.50082111602373e-06	0.00443458980044346	False	HPV−
IVD G408W	2	11664.42	1.01380200383474e-06	0.00443458980044346	False	HPV−
ATP7B V831I	2	3653.37	1.63746500315437e-06	0.00443458980044346	False	HPV−
MYOM1 R63Q	2	10642.17	8.88773889793994e-07	0.00443458980044346	False	HPV−
PCDH17 N579N	2	1232.55	4.823180982213e-06	0.00443458980044346	False	HPV−
SLMAP A 57743311 G NCSNV	2	9583.9	1.49266317351692e-06	0.00443458980044346	False	HPV−
SDR9C7 A104A	2	1812.98	2.95403356308699e-06	0.00443458980044346	False	HPV−
TCF21 A124A	2	1211.42	4.26883001236484e-06	0.00443458980044346	False	HPV−
CCSER2 Y766C	2	11500.86	5.36150178712134e-07	0.00443458980044346	False	HPV−
CHCHD4 T92M	2	7130.79	8.57963959871485e-07	0.00443458980044346	False	HPV−
TRHR V272L	2	3749.55	2.46494471829107e-06	0.00443458980044346	False	HPV−
OR2T33 D153D	2	1389.87	4.3235722045323e-06	0.00443458980044346	False	HPV−
MASP1 T215A	2	11595.65	1.30701800828033e-06	0.00443458980044346	False	HPV−
PRB3 R39*	2	4326.84	1.27275089890449e-06	0.00443458980044346	False	HPV−
H3F3B K37M	2	16863.99	1.32526604527187e-06	0.00443458980044346	False	HPV−
HPN A 35557003 T NCSNV	2	10409.79	1.64630985813075e-06	0.00443458980044346	False	HPV−
POLI V117L	2	22815.73	6.16583824101489e-07	0.00443458980044346	False	HPV−
GABBR2 W149*	2	2237.96	1.35463964565674e-06	0.00443458980044346	False	HPV−
FBXW7 R505G	2	1897982.82	8.13720109017367e-07	0.0289855072463768	False	HPV+
PIK3CA E545K	8	33585.12	9.04965327539456e-07	0.115942028985507	True	HPV+
PIK3CA E542K	7	29640.56	9.04965327539456e-07	0.101449275362319	True	HPV+
FGFR3 S249C	3	52590.67	1.67108997243847e-06	0.0434782608695652	False	HPV+
FABP3 C 31838696 T NCSNV	2	72961.74	1.32389507820597e-06	0.0289855072463768	False	HPV+
MAPK1 E322K	3	33039.63	1.3028355318599e-06	0.0434782608695652	False	HPV+
DHX15 R399H	2	65293.3	6.6298196256639e-07	0.0289855072463768	False	HPV+
IFNGR1 R123*	2	50109.31	9.37581396375638e-07	0.0289855072463768	False	HPV+
MYH7 E149K	2	21965.42	1.31463911507551e-06	0.0289855072463768	False	HPV+
PIK3CA R88Q	2	39880.05	9.04965327539456e-07	0.0289855072463768	False	HPV+
EP300 D1399N	4	79179.42	7.30646956759393e-07	0.0579710144927536	False	HPV+
MUC16 E1409Q	2	10071.78	1.87370529681612e-06	0.0289855072463768	True	HPV+
ALPK3 Q860Q	2	7006.26	1.6774746728083e-06	0.0289855072463768	True	HPV+
PCDHA6 S608S	2	12409.01	1.98059058766656e-06	0.0289855072463768	False	HPV+
