# Supplementary material for: APOBEC-induced mutations and their cancer effect size in head and neck squamous cell carcinoma
Source: Oncogene. 2019 Jan 15;38(18):3475–87. doi: 10.1038/s41388-018-0657-6 (PMC6499643; doi:10.1038/s41388-018-0657-6)
Supplement: Supplementary file 5 — Supplementary Table S3 [file 41388_2018_657_MOESM5_ESM.txt]

Gene	HPV_positive_rates	HPV_negative_rates
A1BG	1.74655145765913e-06	1.66423386333865e-06
A1CF	8.55028846219068e-07	2.29665343114535e-06
A2M	1.67305689513853e-06	1.9919413160266e-06
A2ML1	1.23791817254202e-06	9.30617859301607e-07
A3GALT2	1.68606466821432e-06	1.23582247664619e-06
A4GALT	1.59157707761785e-06	1.1883516876407e-06
A4GNT	1.68701837374097e-06	1.87521701408315e-06
AAAS	8.77043814343059e-07	7.44602083580694e-07
AACS	1.25717556757016e-06	1.50120408973531e-06
AADAC	1.28473620157059e-06	1.32549105923702e-06
AADACL2	6.90838808914856e-07	6.61816535124478e-07
AADACL3	1.16264053735129e-06	2.12924970963332e-06
AADACL4	1.29658063819127e-06	1.48797142388567e-06
AADAT	8.24565235695245e-07	6.7530770403911e-07
AAED1	1.32102349359672e-06	1.05134183274606e-06
AAGAB	8.55655745630465e-07	7.89869171583927e-07
AAK1	9.53214204848495e-07	6.1874869792668e-07
AAMDC	9.48982002849624e-07	9.00124205564814e-07
AAMP	1.16163674177533e-06	9.42891371697337e-07
AANAT	1.46661566048618e-06	1.14993898993599e-06
AAR2	1.27575293185369e-06	9.38429325351766e-07
AARD	1.47791903987696e-06	1.33045017171083e-06
AARS	1.2274731143664e-06	7.08595731810924e-07
AARS2	9.4842254600432e-07	1.02912128644239e-06
AARSD1	1.31449124069278e-06	9.57632030844034e-07
AASDH	1.09368299787461e-06	9.1919363302883e-07
AASDHPPT	8.2218095045898e-07	7.72044665592982e-07
AASS	7.66645071003482e-07	1.67583763366485e-06
AATF	1.04203832084081e-06	1.27185929665184e-06
AATK	1.57435621200263e-06	1.08059974778457e-06
ABAT	2.08642945478733e-06	1.02420650446119e-06
ABCA1	1.6420775526744e-06	1.31444724972443e-06
ABCA10	8.24799036446609e-07	1.4059393956977e-06
ABCA12	1.06233279453062e-06	1.64107451180881e-06
ABCA13	9.2726906337758e-07	1.4052784348286e-06
ABCA2	1.48833796751467e-06	1.05065105749859e-06
ABCA3	1.9609616717685e-06	2.42202382923392e-06
ABCA4	1.83560556491188e-06	2.20381003463839e-06
ABCA5	7.57548556328477e-07	7.46147501377808e-07
ABCA6	1.18471147064776e-06	2.09199676674801e-06
ABCA7	1.63371276321845e-06	1.63027550093039e-06
ABCA8	9.38188095233856e-07	1.50796915204906e-06
ABCA9	1.05802236752325e-06	8.55066439965851e-07
ABCB1	9.48598064544952e-07	1.55273882241039e-06
ABCB10	1.21277126673779e-06	7.67106494228411e-07
ABCB11	1.03011166704448e-06	1.97012454437288e-06
ABCB4	1.22649719633161e-06	1.65634234926711e-06
ABCB5	1.50281926639458e-06	2.21357887656084e-06
ABCB6	1.12131271755109e-06	1.67836123101805e-06
ABCB7	1.06907559466126e-06	7.07205920903168e-07
ABCB8	1.24880646450322e-06	8.38629414183678e-07
ABCB9	1.61280443030496e-06	1.45884670648274e-06
ABCC1	1.69806780020567e-06	4.53497320818261e-06
ABCC10	1.09081615892003e-06	8.70764174101802e-07
ABCC11	1.5857501540614e-06	1.7945372017921e-06
ABCC12	1.26043596350185e-06	1.40623235043018e-06
ABCC2	1.3263112184521e-06	5.78756759909484e-07
ABCC3	1.27146658376567e-06	1.34891034917701e-06
ABCC4	1.01941478646592e-06	9.40353107486428e-07
ABCC5	1.85815859723717e-06	1.31598067291475e-06
ABCC6	1.95807788116934e-06	1.28170576881953e-06
ABCC8	1.92201733357061e-06	1.37068931211633e-06
ABCC9	9.68693296799048e-07	1.16942168822684e-06
ABCD1	1.69949969536051e-06	1.95740945118529e-06
ABCD2	8.99929514288779e-07	6.55573361818246e-07
ABCD3	9.60187493951278e-07	6.82948988817621e-07
ABCD4	1.77681710604126e-06	3.25601309898199e-06
ABCE1	7.8228569675057e-07	6.68262475212897e-07
ABCF1	1.26603138329733e-06	7.90759897099377e-07
ABCF2	1.3689929345053e-06	1.34027293177283e-06
ABCF3	1.24039335740094e-06	8.24416663490842e-07
ABCG1	1.46695242527496e-06	1.33697123277331e-06
ABCG2	1.11932385245139e-06	7.66390590937579e-07
ABCG4	1.55325731982401e-06	2.59154057038342e-06
ABCG5	1.36726152041224e-06	1.40993864526168e-06
ABCG8	2.00242233279839e-06	1.48174919626105e-06
ABHD1	1.25339953393134e-06	1.35350247300205e-06
ABHD10	8.03637921381483e-07	7.59709761782149e-07
ABHD11	1.59632035814408e-06	1.16318730691228e-06
ABHD12	1.44496957817441e-06	1.07016785736214e-06
ABHD12B	9.58358870746384e-07	8.81196014809767e-07
ABHD13	7.87706848472786e-07	6.69583612691722e-07
ABHD14A	1.02033379520525e-06	9.95035462566228e-07
ABHD14B	9.80755592332003e-07	1.56095588918622e-06
ABHD15	1.64973544140656e-06	1.75194596451463e-06
ABHD16A	1.13520198579538e-06	8.53988643757949e-07
ABHD17A	1.68622697017838e-06	1.26135250354189e-06
ABHD17B	8.40421347539266e-07	7.57562810710351e-07
ABHD17C	1.87221113952864e-06	2.79546850908089e-06
ABHD2	1.50012411827088e-06	1.77037209057374e-06
ABHD3	1.37602355961181e-06	8.62032413853513e-07
ABHD4	1.15798828802969e-06	9.79325082329676e-07
ABHD5	7.89981686473862e-07	7.46210112996999e-07
ABHD6	1.27670010633104e-06	9.98247245667944e-07
ABHD8	1.58339347625122e-06	2.38067967616236e-06
ABI1	7.49887508983317e-07	6.33665149927382e-07
ABI2	6.95158032420512e-07	6.40237297869262e-07
ABI3	9.82335964340939e-07	9.65197616974022e-07
ABI3BP	7.36484610618578e-07	1.19112172963354e-06
ABL1	1.2437663146922e-06	1.53495585046878e-06
ABL2	8.73559730420558e-07	1.25783221828498e-06
ABLIM1	1.17472361995572e-06	7.66422270811699e-07
ABLIM2	1.33151100447316e-06	9.35097546491418e-07
ABLIM3	1.28163319912724e-06	1.79206748058039e-06
ABR	1.63949857648457e-06	1.99072587157755e-06
ABRA	1.16621099333034e-06	3.6124286165829e-06
ABRACL	7.41528062247372e-07	1.31083596721856e-06
ABT1	1.08384504666378e-06	1.61675281671804e-06
ABTB1	1.37571636569919e-06	2.1224292012946e-06
ABTB2	1.82299776439715e-06	8.23692117727608e-07
AC000003.2	1.21566906000217e-06	9.16359613667664e-07
AC002365.1	1.30138166382967e-06	1.01655101859431e-06
AC002451.1	9.17700229032663e-07	9.02057690953241e-07
AC002472.1	1.39783324269178e-06	1.34614234269443e-06
AC002472.13	1.21785060559964e-06	9.26958023583477e-07
AC002553.1	1.3676813267779e-06	1.10742356278817e-06
AC003043.1	6.83017174975675e-07	8.62874733789344e-07
AC003101.1	1.13628256192854e-06	9.35172914788958e-07
AC004017.1	1.8212522128078e-06	1.30780842794147e-06
AC004381.6	1.19503869584583e-06	1.123284429956e-06
AC004528.1	2.07785585450936e-06	1.73388062955491e-06
AC004817.1	9.059733097003e-07	8.71161368604944e-07
AC004824.2	1.03579313859104e-06	1.03115991493374e-06
AC004899.1	1.41448881479344e-06	1.28259700596288e-06
AC005003.1	1.08987497659615e-06	1.27340468766731e-06
AC005008.2	9.35795377521509e-07	8.58519136183983e-07
AC005082.1	1.05033318477301e-06	9.1697361968139e-07
AC005477.1	9.03314313136225e-07	8.69710588836837e-07
AC005481.5	1.46743384135248e-06	1.2431301236563e-06
AC005488.1	1.1080627469687e-06	9.82100671101717e-07
AC005493.1	1.60623151995658e-06	1.22148826901989e-06
AC005549.3	1.70964076176853e-06	1.44867759049785e-06
AC005609.1	1.84004327608806e-06	2.27796993665244e-06
AC005841.1	1.25893446586673e-06	1.09936067689378e-06
AC006014.1	9.90011922137142e-07	9.24494108068016e-07
AC006116.20	1.6137010360126e-06	1.25386758216908e-06
AC006126.3	7.39681987078748e-07	8.71334581223591e-07
AC006156.1	1.16747765514353e-06	1.06231147695381e-06
AC006372.1	9.48201503582229e-07	9.36405269224566e-07
AC006455.1	1.32777257030867e-06	1.30645831377018e-06
AC006486.1	1.46604536628135e-06	1.3172003984285e-06
AC006547.14	1.0101225742487e-06	1.01577471423416e-06
AC006946.15	1.16721967897469e-06	1.03966425100883e-06
AC006967.1	1.06554863414078e-06	9.64750520028708e-07
AC007204.1	1.09699550763803e-06	1.00599040683419e-06
AC007216.2	1.09699351090333e-06	9.83942793768001e-07
AC007377.1	5.89275466142948e-07	8.32262104562567e-07
AC007382.1	8.89590485771073e-07	7.94566277181913e-07
AC007401.2	6.60888774202431e-07	7.45439204422984e-07
AC007461.1	1.27805630426318e-06	1.12399688425066e-06
AC007557.1	1.41788183544722e-06	1.05858189183594e-06
AC007919.2	6.30341402383772e-07	7.93839617808576e-07
AC007952.1	8.5287183112198e-07	8.93026663014115e-07
AC007952.5	1.1304571986245e-06	1.00739837466809e-06
AC007952.6	1.20482304063454e-06	1.07917137459581e-06
AC007965.1	7.49571322075262e-07	7.53427280348935e-07
AC008060.7	1.51108389074581e-06	1.269710342858e-06
AC008132.1	1.13045516145973e-06	9.4930850900861e-07
AC008132.13	9.19660840952535e-07	8.05601025166068e-07
AC008267.1	1.48740052732932e-06	1.53272161335042e-06
AC008372.1	8.95296774583489e-07	1.14920742573793e-06
AC008387.1	1.76508520869465e-07	4.5070308857933e-07
AC008394.1	9.7476492222488e-07	9.44050971029504e-07
AC008498.1	7.04309560496064e-07	8.30899493521993e-07
AC008686.1	9.41557700083363e-07	8.7153292524501e-07
AC008914.1	7.6904453945367e-07	7.44851164127005e-07
AC009041.2	1.24627466955117e-06	1.41408100022396e-06
AC009060.1	1.20079158151258e-06	9.50191371429367e-07
AC009365.3	7.76959273667704e-07	8.11145883446874e-07
AC009403.2	1.31387657503675e-06	1.17493615927038e-06
AC009802.1	5.85960005110167e-07	7.33119186217938e-07
AC009892.10	1.1227768710514e-06	1.08187946179996e-06
AC009977.1	1.47785288308697e-06	1.16480452516815e-06
AC010368.2	7.96855746689484e-07	8.4346252842207e-07
AC010536.1	7.80738676257393e-07	8.74358972274174e-07
AC010760.1	1.75828150142527e-06	1.15916503803294e-06
AC010877.1	1.11762239944494e-06	1.04338501697472e-06
AC011294.3	5.97927375791908e-07	7.88255502460226e-07
AC011298.1	1.1916018855776e-06	1.10479904192028e-06
AC011366.3	1.32186523040528e-06	1.0807320294739e-06
AC011475.1	1.34243846394412e-06	1.08798170452543e-06
AC011500.1	9.87291298772357e-07	8.52993403682081e-07
AC011551.3	1.35074445247071e-06	1.00512584945051e-06
AC011755.1	8.19801066210811e-07	9.41921736027276e-07
AC011997.1	1.51504107033289e-06	1.18316283549045e-06
AC012067.1	1.31858965326994e-06	9.77017913851484e-07
AC012123.1	1.86907323509481e-06	1.34038254425229e-06
AC012313.1	1.85177761641305e-06	1.26312931435084e-06
AC012360.1	1.33324017149371e-06	9.33805616451392e-07
AC012414.1	1.06889749169115e-06	9.61639757245007e-07
AC012485.1	7.11037408145837e-07	8.87755145826706e-07
AC012493.2	1.36113445977095e-06	9.35889138529871e-07
AC013269.5	1.73901471291529e-06	1.25565684474821e-06
AC013449.1	1.73452979088061e-06	1.34208774190967e-06
AC013468.1	2.38028132567167e-06	1.98267801223209e-06
AC013469.1	1.470230873884e-06	1.20531146418857e-06
AC015660.1	1.04283502954908e-06	1.06281357064534e-06
AC015989.1	3.87509871538884e-07	8.07952911611697e-07
AC016251.1	8.96569964171192e-07	9.33672054173837e-07
AC016559.1	8.96529232371678e-07	8.79602958516162e-07
AC016586.1	8.9473652089408e-07	8.56261034903564e-07
AC016745.1	8.67778336825919e-07	8.6363805362234e-07
AC016752.1	7.45358198594309e-07	7.44901920183533e-07
AC016757.3	9.68707653075061e-07	9.44594398032091e-07
AC016885.1	1.46019449828486e-06	1.22386472254202e-06
AC017028.1	8.94647662712642e-07	9.41609521160609e-07
AC017081.1	1.01717302060526e-06	9.60591136651048e-07
AC018445.1	9.72475318465947e-07	9.66150402812009e-07
AC018512.1	2.72810246486077e-07	4.47964187349377e-07
AC018630.1	6.03660661802419e-07	7.96112328648702e-07
AC018755.1	9.89064130673325e-07	9.83099261192233e-07
AC018816.3	1.22470907333419e-06	1.04998394710147e-06
AC018867.1	1.31566416550435e-06	9.21004066219189e-07
AC019206.1	5.94344749278446e-07	7.37765268921046e-07
AC019294.1	9.73540593107248e-07	1.05873540866506e-06
AC020629.1	1.48782114925659e-06	9.72140941677287e-07
AC020907.1	9.65173810973937e-07	1.07393200226826e-06
AC020952.1	9.98260801665891e-07	1.03605163917173e-06
AC021218.2	8.36669971356723e-07	8.28551438563888e-07
AC021860.1	7.90378003987062e-07	1.03208303133452e-06
AC022210.1	1.48454131041576e-06	1.2800995353106e-06
AC022431.2	1.11081284365603e-06	9.82742273170387e-07
AC022498.1	1.28326668515743e-06	1.054519931545e-06
AC022819.2	8.15457037301967e-07	8.19674421959212e-07
AC023469.1	8.3247876245195e-07	8.79644153181031e-07
AC023590.1	9.1634654356026e-07	8.7755170247015e-07
AC023632.1	1.11399508293453e-06	9.70907099189189e-07
AC024257.1	9.05780446848931e-07	8.28333064077044e-07
AC024580.1	9.0060213930302e-07	8.97065623452532e-07
AC025278.1	1.04608155575581e-06	1.03792646195991e-06
AC025287.1	7.27509660198979e-07	7.91953628621958e-07
AC026369.1	4.93321053887438e-07	7.57439269727093e-07
AC026461.1	1.03732957598784e-06	1.45900439340754e-06
AC026740.1	1.38879569198118e-06	9.64739751269377e-07
AC027228.1	1.31588767147485e-06	9.3332045546698e-07
AC027307.3	8.59906494215425e-07	9.7315138900732e-07
AC027309.1	9.71560574650349e-07	1.10162824877516e-06
AC027763.2	9.92215049774338e-07	1.59980926690919e-06
AC037199.1	4.86003665013564e-07	6.21856592665233e-07
AC051642.1	1.3226487271846e-06	1.11080945426565e-06
AC055736.1	2.00136972831298e-06	1.35473089668192e-06
AC061975.10	1.04718593796639e-06	1.01080755432966e-06
AC062017.1	1.45802813955118e-06	1.54835458732097e-06
AC064874.1	1.04403122232997e-06	9.62521712042911e-07
AC068039.1	1.37145282810628e-06	9.79842664742885e-07
AC068620.1	6.03087740891145e-07	6.8524375219271e-07
AC069547.1	9.98818266363853e-07	1.15906365272504e-06
AC069547.2	1.05605941343815e-06	9.26182724383627e-07
AC073188.1	1.18124487170685e-06	1.2945095901084e-06
AC073333.1	1.00349268911077e-06	9.9168089502601e-07
AC073343.1	1.03832857104446e-06	8.66693821045029e-07
AC073528.1	2.66193975722606e-07	4.90387950251567e-07
AC073569.1	7.37809258324566e-07	9.0793964219763e-07
AC073657.1	1.32532365885974e-06	1.08976502591888e-06
AC074091.13	1.0642201525128e-06	8.71378746510619e-07
AC074212.3	1.1726231031318e-06	8.34737248465317e-07
AC074389.6	9.63222442050322e-07	9.09031248633014e-07
AC078925.1	8.70989010471148e-07	9.13876300105207e-07
AC079354.1	1.0568717900766e-06	7.87104660344617e-07
AC079354.2	7.34955934030134e-07	1.01725904705709e-06
AC079602.1	7.95267486264189e-07	8.41647589675389e-07
AC079612.1	8.55527853568932e-07	8.97398384166462e-07
AC087239.1	5.72833269287466e-07	7.90851204863312e-07
AC087477.1	9.91847656062418e-07	1.09903882183497e-06
AC090427.1	1.55368046727239e-06	1.07275847157686e-06
AC090574.1	1.58778686992069e-06	1.2001223105454e-06
AC090616.2	1.70391958276148e-06	1.37868706320393e-06
AC090673.2	1.17201038235245e-06	9.58924520726867e-07
AC091150.1	1.04279276931046e-06	8.38469619639663e-07
AC091801.1	1.76251810137943e-06	1.15907420646651e-06
AC091948.1	8.68402128660345e-07	9.41807626783346e-07
AC092291.2	8.78782620968269e-07	7.56451483470522e-07
AC092384.1	1.80298044835467e-06	1.5133369835829e-06
AC092675.3	1.3772283989793e-06	1.05857670756042e-06
AC092687.4	8.01819594033872e-07	7.81541591094242e-07
AC092782.1	9.87081521970397e-07	9.15640604121128e-07
AC092811.1	1.23263758470218e-06	8.24660762559617e-07
AC092964.1	1.2975230755757e-06	1.15453858329264e-06
AC092964.2	9.47400739790243e-07	8.91789033731534e-07
AC093323.1	9.25804439636127e-07	9.14990462258793e-07
AC093802.1	9.5612864659079e-07	9.4944659465041e-07
AC096582.1	1.05995518441272e-06	9.73946526249042e-07
AC096644.1	1.69980472912174e-06	1.14459662308697e-06
AC099344.1	6.478068770095e-07	9.82020224628915e-07
AC099552.4	1.3507084530304e-06	1.16909437007206e-06
AC102948.2	9.17079936486411e-07	8.78720529698122e-07
AC104057.1	1.37218959616938e-06	1.07572445163355e-06
AC104472.1	1.34411699628651e-06	1.06242961546508e-06
AC104809.3	1.10580475189419e-06	7.12444791935083e-07
AC105020.1	8.46954056519437e-07	8.12987963133089e-07
AC106017.1	1.26331524331577e-06	1.06515583916572e-06
AC106873.4	8.80874787796405e-07	9.35383810548224e-07
AC106876.2	1.37336846454004e-06	1.19511031735253e-06
AC107021.1	4.83723561710031e-07	8.36916442876662e-07
AC108868.1	7.32025809736825e-07	9.40979236088053e-07
AC109583.1	9.51411165651713e-07	9.82420787300694e-07
AC110084.1	9.56288189479924e-07	9.07261260311801e-07
AC110619.2	1.17157754577159e-06	9.70211815079235e-07
AC110771.1	1.06307688525608e-06	1.03650346882417e-06
AC110781.3	1.0451231801517e-06	1.00506572590562e-06
AC110792.1	8.98654386603582e-07	8.86975330103893e-07
AC111200.1	6.87161352923533e-07	8.15837312990232e-07
AC112693.2	1.22096964954713e-06	9.41042759727447e-07
AC112715.2	1.56367334445098e-06	1.28133882729708e-06
AC112721.1	1.66027646493345e-06	1.38483242652369e-06
AC114783.1	1.27953171528973e-06	1.02211355768904e-06
AC116407.2	1.13760625361227e-06	1.13286270446624e-06
AC117395.1	1.50913891757488e-06	1.27855805117277e-06
AC121757.1	1.19086568204212e-06	1.06966218599204e-06
AC126614.1	6.13093186446063e-07	6.24696870426522e-07
AC127496.1	1.13806355305996e-06	1.15756611944675e-06
AC131097.4	1.57350512372489e-06	1.32485504692821e-06
AC131935.1	8.87249361322901e-07	9.57022831651351e-07
AC132216.1	1.06861983198134e-06	9.74568965202747e-07
AC132872.2	9.76017814678173e-07	9.07950658588495e-07
AC135178.1	1.0232632711639e-06	8.27726779477519e-07
AC135983.2	8.81445205422779e-07	8.54183993597405e-07
AC136604.1	9.3409359526874e-07	8.34083113859129e-07
AC137056.1	1.28910706685164e-06	1.03257732315101e-06
AC138393.1	1.1647844959103e-06	9.58834062091315e-07
AC138517.1	1.16649990478814e-06	1.00858136035236e-06
AC138647.1	1.49015943625438e-06	1.45148661517523e-06
AC138655.1	7.70755516470837e-07	8.25231151313368e-07
AC139100.2	1.56715212515362e-06	1.25287235432339e-06
AC139768.1	9.59313842858723e-07	1.18953109541499e-06
AC140061.12	8.38540884457428e-07	8.30603077348787e-07
AC140481.2	1.3757463133835e-06	1.12137227330291e-06
AC142381.1	8.96239876690423e-07	8.46247728677758e-07
AC144568.2	1.40709343279686e-06	1.29757050350654e-06
AC145676.2	1.02890851539483e-06	1.01798291168225e-06
AC187652.1	1.01820630320221e-06	9.35967653158455e-07
AC226150.4	7.73028031955555e-07	8.49812687896484e-07
ACAA1	1.3109840166039e-06	9.57452508822275e-07
ACAA2	9.40442971507722e-07	7.35227560456964e-07
ACACA	9.96898732728642e-07	1.1940923690488e-06
ACACB	1.33849696623328e-06	2.13172196986317e-06
ACAD10	1.15257297721572e-06	1.42575681127956e-06
ACAD11	8.24407756916588e-07	9.94233288744839e-07
ACAD8	1.78115354795436e-06	9.79699639939297e-07
ACAD9	1.47356889363434e-06	1.45398007944725e-06
ACADL	7.97736835447782e-07	1.12908733997988e-06
ACADM	5.7412435181101e-07	5.9156395579112e-07
ACADS	1.5814913940736e-06	2.44417155725126e-06
ACADSB	9.80130547366808e-07	1.18283829628152e-06
ACADVL	1.39947822013089e-06	1.84048995006881e-06
ACAN	9.2835574397275e-07	3.97623624833001e-07
ACAP1	1.15586726829747e-06	1.26117248120685e-06
ACAP2	7.92749224045147e-07	1.02515930932896e-06
ACAP3	1.30103872340497e-06	1.39462926395523e-06
ACAT1	8.89627827771058e-07	6.99032404531591e-07
ACAT2	6.80582632533874e-07	1.04651131740342e-06
ACBD3	9.5709172926921e-07	8.48757052833329e-07
ACBD4	1.16699233189861e-06	1.56298374202266e-06
ACBD5	9.82888850172984e-07	7.97622659447042e-07
ACBD6	9.0870747820011e-07	1.45602121675014e-06
ACBD7	1.45371144406388e-06	1.85348017669892e-06
ACCS	1.2670260567023e-06	8.60667336828004e-07
ACCSL	1.23013570889579e-06	1.85904733860805e-06
ACD	1.05346990185703e-06	2.37954263582677e-06
ACE	1.46860208794478e-06	7.4799591454965e-07
ACE2	9.91287552873249e-07	1.07239858451531e-06
ACER1	2.34989652102932e-06	1.25154709763382e-06
ACER2	1.6835189285408e-06	1.13006730138552e-06
ACER3	1.29417151560638e-06	9.6781659705946e-07
ACHE	1.13971916778854e-06	9.00943088451005e-07
ACIN1	8.20346221313785e-07	5.57671827220757e-07
ACKR2	1.44778015996632e-06	1.642783500543e-06
ACKR3	1.95130187721268e-06	2.08762831169555e-06
ACKR4	1.17667763722911e-06	8.52087303604459e-07
ACLY	1.37982513198649e-06	1.5729817931733e-06
ACMSD	1.0945392840339e-06	9.92709680155199e-07
ACN9	1.06552984672862e-06	1.66887603147781e-06
ACO1	9.98603837427629e-07	6.76868737444572e-07
ACO2	1.32330531143231e-06	1.26143195142087e-06
ACOT1	1.25973463555162e-06	1.00755997723702e-06
ACOT11	1.38586545670052e-06	2.03307903149516e-06
ACOT12	1.0039167718929e-06	1.26728709251713e-06
ACOT13	1.09782109082731e-06	1.40356305681723e-06
ACOT2	1.39540468101733e-06	9.53663181529156e-07
ACOT4	1.14041439234566e-06	1.52873805976856e-06
ACOT6	8.15606776069191e-07	7.40909705993867e-07
ACOT7	1.64070861187517e-06	1.13486726862962e-06
ACOT8	1.36282782660725e-06	1.10405469412317e-06
ACOT9	1.01153740047387e-06	1.28405640298475e-06
ACOX1	1.16373797527719e-06	1.27727648953106e-06
ACOX2	1.4090654571222e-06	2.30856407102879e-06
ACOX3	1.43522743842637e-06	1.32636649944479e-06
ACOXL	1.66455160637011e-06	8.8531326848559e-07
ACP1	9.78410722396942e-07	9.14263460014744e-07
ACP2	1.38620281993157e-06	2.20960944591597e-06
ACP5	1.37410980650895e-06	1.61356288538665e-06
ACP6	1.47148791298427e-06	1.64414721747421e-06
ACPL2	1.27284258143598e-06	1.42200629618632e-06
ACPP	1.13833378987201e-06	1.34215359958999e-06
ACPT	1.03190375699495e-06	9.33240853949474e-07
ACR	1.23226824828654e-06	9.25831339180635e-07
ACRBP	1.20194699518667e-06	1.39878641864023e-06
ACRC	1.25781693398731e-06	1.4137885832354e-06
ACRV1	6.70735284648109e-07	6.85515029624e-07
ACSBG1	1.62687232338507e-06	1.9488635167629e-06
ACSBG2	1.43174935547546e-06	1.37661585010072e-06
ACSF2	1.28039686467691e-06	8.93214237616884e-07
ACSF3	1.41651363590371e-06	9.46871344979156e-07
ACSL1	1.32047650860739e-06	8.28140182096951e-07
ACSL3	8.41388258368988e-07	6.25705910323943e-07
ACSL4	8.59084364181636e-07	6.58735257227193e-07
ACSL5	1.25301992950603e-06	1.69086229250896e-06
ACSL6	1.33988061700572e-06	7.95365220883399e-07
ACSM1	1.08937324120284e-06	2.32565321895413e-06
ACSM2A	1.1572656254345e-06	2.15098778938601e-06
ACSM2B	1.27578725173194e-06	2.62188256844424e-06
ACSM3	9.48475296158638e-07	1.51212423808946e-06
ACSM4	9.94822848248833e-07	1.63367408274076e-06
ACSM5	1.36147032134077e-06	2.36986354218726e-06
ACSS1	1.66156737359706e-06	1.941807667431e-06
ACSS2	1.15324970922471e-06	1.18417789531952e-06
ACSS3	8.1580808050677e-07	1.51104567357951e-06
ACTA1	2.04272877477054e-06	1.41397742118868e-06
ACTA2	1.39149218841517e-06	2.23223219560296e-06
ACTB	2.2988596638456e-06	1.21658831935024e-06
ACTBL2	1.17119081334656e-06	1.53024499580252e-06
ACTC1	1.22906064409004e-06	9.3650776011202e-07
ACTG1	1.73018715815921e-06	3.24584643813996e-06
ACTG2	1.20415734338009e-06	9.9955397558224e-07
ACTL6A	8.42798548686626e-07	7.10939583226528e-07
ACTL6B	1.64362127465353e-06	2.25781818348161e-06
ACTL7A	1.893299752983e-06	1.02491123747116e-06
ACTL7B	1.73008648535945e-06	3.17880206378996e-06
ACTL8	1.55702467156372e-06	1.13225198673036e-06
ACTL9	1.4002754697585e-06	1.71860603088676e-06
ACTN1	1.48476455020123e-06	8.63952907375238e-07
ACTN2	2.11312656351763e-06	2.39732611837228e-06
ACTN4	1.88723619959261e-06	9.67844109750027e-07
ACTR10	9.5883473768496e-07	8.13923238752282e-07
ACTR1A	1.57949941902751e-06	1.63269132136312e-06
ACTR1B	1.64273677250989e-06	3.1179469327817e-06
ACTR2	8.36263660340707e-07	1.1064423886168e-06
ACTR3	7.65171171556555e-07	7.37681862932515e-07
ACTR3B	1.32284583629311e-06	9.98641603553729e-07
ACTR3C	1.29232294995803e-06	1.1242010619359e-06
ACTR5	1.14997335647954e-06	1.3966579541763e-06
ACTR6	8.63432170068165e-07	7.19946206610551e-07
ACTR8	8.6977778287353e-07	1.16175108680199e-06
ACTRT1	1.15069515526858e-06	1.36959915741927e-06
ACTRT2	1.71438789141503e-06	4.6977875584776e-06
ACTRT3	1.35667892136997e-06	9.49703760747274e-07
ACVR1	1.16975589016786e-06	8.44174630869538e-07
ACVR1B	1.4416197247896e-06	1.49891581883114e-06
ACVR1C	1.23315185961656e-06	7.74384706542953e-07
ACVR2A	7.3388970293559e-07	6.72851189006434e-07
ACVR2B	1.37628819368288e-06	1.00207214118271e-06
ACVRL1	1.82297911661394e-06	2.09807668053266e-06
ACY1	1.07239712149854e-06	1.41283233347101e-06
ACY3	1.21600242380152e-06	1.71692454206125e-06
ACYP1	9.53702171314208e-07	1.04311698901864e-06
ACYP2	1.09426742094721e-06	9.97339581450733e-07
ADA	1.2502761056241e-06	2.31091818584569e-06
ADAD1	8.05908139454308e-07	1.05919207685372e-06
ADAD2	1.33477644097891e-06	1.4128866024177e-06
ADAL	9.70916970002223e-07	7.93025708188381e-07
ADAM10	9.51868842176776e-07	9.56758579292005e-07
ADAM11	1.25856097875706e-06	1.36533649610514e-06
ADAM12	1.14040818950578e-06	1.54930289721891e-06
ADAM15	9.57898004539473e-07	1.5152518732384e-06
ADAM17	1.00723205373722e-06	1.99409592889083e-06
ADAM18	6.9868101606311e-07	6.26693888346592e-07
ADAM19	1.16518584996817e-06	7.3029700966792e-07
ADAM2	7.35295525512004e-07	9.74375049526373e-07
ADAM20	7.82911418158612e-07	1.01930122736522e-06
ADAM21	1.10560128555582e-06	6.82791867668812e-07
ADAM22	8.63806605966192e-07	6.47615132470683e-07
ADAM23	1.02012491755457e-06	1.14293640509055e-06
ADAM28	8.57272197240603e-07	1.07711540072428e-06
ADAM29	9.79744425709441e-07	4.00557585734033e-06
ADAM30	9.00985057596797e-07	1.04190019433555e-06
ADAM32	8.87047795282937e-07	1.37981565252719e-06
ADAM33	1.28086653455418e-06	8.18850295892511e-07
ADAM7	9.35073349644167e-07	1.51176135903497e-06
ADAM8	1.42424241146386e-06	1.31991732100358e-06
ADAM9	7.88076660423363e-07	1.3999655272257e-06
ADAMDEC1	1.09985153679956e-06	8.15061688945093e-07
ADAMTS1	1.1416775609268e-06	1.1664383866705e-06
ADAMTS10	1.41524493797219e-06	7.64034087226172e-07
ADAMTS12	1.52109572861575e-06	2.9292096553383e-06
ADAMTS13	1.44067460800102e-06	1.3326387880101e-06
ADAMTS14	1.11716029104337e-06	2.22030578529685e-06
ADAMTS15	1.48342327006879e-06	1.74954559124598e-06
ADAMTS16	1.30176653374546e-06	1.79416920810229e-06
ADAMTS17	1.32894460244925e-06	1.65254217576571e-06
ADAMTS18	1.05548754586815e-06	3.2496797884088e-06
ADAMTS19	1.10614224694959e-06	2.34248421287815e-06
ADAMTS2	1.23626285652348e-06	1.60116105426061e-06
ADAMTS20	8.34277127487125e-07	2.37200457984275e-06
ADAMTS3	7.73635851671915e-07	1.23268064733377e-06
ADAMTS4	9.7874713968229e-07	1.11479533941064e-06
ADAMTS5	1.19472515342433e-06	2.06967502120164e-06
ADAMTS6	7.63134533072892e-07	9.16499548640023e-07
ADAMTS7	1.34298107765855e-06	1.22322718828275e-06
ADAMTS8	1.69403954792545e-06	2.23074683590609e-06
ADAMTS9	8.88253687972494e-07	5.04763071768059e-07
ADAMTSL1	1.57417802696859e-06	1.20294332690989e-06
ADAMTSL2	1.55059460655718e-06	1.29176894135661e-06
ADAMTSL3	8.77501579534221e-07	1.74562570945334e-06
ADAMTSL4	1.19969389615319e-06	6.12016333888236e-07
ADAMTSL4-AS1	1.06282737287079e-06	1.05429305796373e-06
ADAMTSL5	1.1847342264432e-06	1.53450001035686e-06
ADAP1	1.71027279391959e-06	1.21622819254187e-06
ADAP2	1.37648205331222e-06	2.76511136310919e-06
ADAR	1.11475591504359e-06	1.02630129739171e-06
ADARB1	1.20902905379957e-06	1.74298735856893e-06
ADARB2	1.80911080980172e-06	2.11444143798849e-06
ADAT1	1.05886268183586e-06	8.7694578533883e-07
ADAT2	1.16027388481781e-06	1.01824353865632e-06
ADC	1.47221348098591e-06	8.86613608341471e-07
ADCK1	1.54722911995017e-06	1.65943605964973e-06
ADCK2	1.43669737606055e-06	9.09271047255974e-07
ADCK3	1.51238919421509e-06	1.53483439592735e-06
ADCK4	9.83128022652676e-07	8.69014210102282e-07
ADCK5	1.41967621720906e-06	1.01148776254154e-06
ADCY1	1.4792981565109e-06	3.39619295518236e-06
ADCY10	1.22688753315738e-06	1.94805933568197e-06
ADCY2	1.53570641659689e-06	3.00496539039446e-06
ADCY3	1.38547631053638e-06	2.06931126154672e-06
ADCY4	1.36139650184142e-06	7.20910841579127e-07
ADCY5	1.50316980490293e-06	1.16976793175484e-06
ADCY6	1.3141399686411e-06	1.11187686729041e-06
ADCY7	2.04433119545324e-06	1.75643337469801e-06
ADCY8	1.46579453097462e-06	3.49336193112339e-06
ADCY9	1.81078329982185e-06	1.58156765247543e-06
ADCYAP1	1.58352871439702e-06	3.40461192646066e-06
ADCYAP1R1	1.20453928172019e-06	9.40914473241849e-07
ADD1	1.27689941114303e-06	1.2349033351737e-06
ADD2	1.41779931377267e-06	3.07841021284349e-06
ADD3	8.04517964804807e-07	6.49471048108381e-07
ADGB	8.56373214289588e-07	4.9132764003249e-07
ADH1A	1.04064961777363e-06	1.30308157731937e-06
ADH1B	1.01659356192084e-06	1.37483254393786e-06
ADH4	1.36188268908911e-06	7.23314342074723e-07
ADH5	1.08914660092225e-06	1.12583329162434e-06
ADH6	1.32439382717481e-06	7.60635745965011e-07
ADH7	1.08145927348747e-06	7.75078421225438e-07
ADHFE1	1.05536151275504e-06	7.2472062147375e-07
ADI1	1.64449445249454e-06	2.11820991422964e-06
ADIG	1.04803140996621e-06	9.32079918050773e-07
ADIPOQ	1.13392844152725e-06	9.16069347550583e-07
ADIPOR1	1.33035104430097e-06	8.8473895254324e-07
ADIPOR2	1.09227343877884e-06	7.66655449884091e-07
ADIRF	1.56359913031225e-06	1.97425614599143e-06
ADK	1.02254425312129e-06	7.67733531077846e-07
ADM	1.4641273033958e-06	1.99368320681404e-06
ADM2	8.66215057213739e-07	9.18817885037492e-07
ADM5	1.16765901851484e-06	1.14364200081013e-06
ADNP	8.12309079245778e-07	5.96862114702201e-07
ADNP2	1.22649214911414e-06	9.99248124294092e-07
ADO	1.71955763366894e-06	2.16260179264254e-06
ADORA1	1.96400834640497e-06	1.26955038920251e-06
ADORA2A	1.38932737633098e-06	1.66196980648175e-06
ADORA2B	1.36617959750817e-06	1.10502849494012e-06
ADORA3	1.33559291449921e-06	2.1631974786758e-06
ADPGK	1.07589740021689e-06	8.48837218739436e-07
ADPRH	9.84620433327845e-07	1.84868303201974e-06
ADPRHL1	1.26543156573822e-06	1.1379622859557e-06
ADPRHL2	1.2828177073104e-06	1.03364162727531e-06
ADPRM	1.01656930806948e-06	1.22131698764266e-06
ADRA1A	1.76620982695742e-06	1.73648788941956e-06
ADRA1B	1.76426015946503e-06	1.06816114938808e-06
ADRA1D	1.5624524265437e-06	1.07139885613088e-06
ADRA2A	2.1018156473958e-06	1.27456736595023e-06
ADRA2B	1.62631273981555e-06	1.50158460063851e-06
ADRA2C	1.97938165251319e-06	4.01004569814032e-06
ADRB1	2.11445356213108e-06	1.8757763632964e-06
ADRB2	1.65339288549353e-06	1.59274431079449e-06
ADRB3	1.60973199790965e-06	1.11475336395647e-06
ADRBK1	1.5400920507909e-06	2.76865569465921e-06
ADRBK2	1.31861259542383e-06	1.28203045909053e-06
ADRM1	1.41898113399489e-06	1.65853783978034e-06
ADSL	9.98429796923428e-07	1.27974559337179e-06
ADSS	9.13606809542165e-07	1.16588109498833e-06
ADSSL1	1.35897017385883e-06	9.7039151770394e-07
ADTRP	1.51767149342683e-06	1.77482237869745e-06
AE000662.92	1.54150544927367e-06	1.2788197007206e-06
AEBP1	1.22439851550115e-06	1.13476364336113e-06
AEBP2	1.24113965653256e-06	9.41056712241481e-07
AEN	1.2469174683319e-06	2.12100903975093e-06
AES	1.95541871841502e-06	1.23300694578619e-06
AF131215.5	9.41646267608077e-07	7.473967120024e-07
AF165138.7	8.39316148441664e-07	8.11122821119405e-07
AFAP1	1.41190354135145e-06	1.28838223969442e-06
AFAP1L1	1.1904964076815e-06	8.44067644922752e-07
AFAP1L2	1.86157546554823e-06	1.30610540037437e-06
AFF1	8.0719744287262e-07	9.50823623318318e-07
AFF2	9.58839315159457e-07	1.90958772479916e-06
AFF3	1.28449872143716e-06	3.8089201734802e-06
AFF4	8.48091361443511e-07	8.75158298711903e-07
AFG3L2	1.10801462564066e-06	6.98895142043026e-07
AFM	9.55256581088614e-07	1.17384668518477e-06
AFMID	1.25296161913682e-06	1.03474341927959e-06
AFP	8.43734434492721e-07	1.09881887271643e-06
AFTPH	6.66380916004143e-07	5.23735377172785e-07
AGA	7.24372056648154e-07	7.22833688811931e-07
AGAP1	1.54078077956292e-06	1.67646673053203e-06
AGAP10	1.17064419263472e-06	7.91431494533699e-07
AGAP2	1.27682159494566e-06	1.08156367303906e-06
AGAP3	1.41173732565066e-06	2.69243452557247e-06
AGAP4	1.14432747290954e-06	1.72688775769413e-06
AGAP5	1.32822709262117e-06	8.42277203362147e-07
AGAP6	1.12781461838815e-06	1.3080223402838e-06
AGAP7	1.15540778489033e-06	1.82777602363999e-06
AGAP8	1.27771880270841e-06	8.59697028235314e-07
AGAP9	1.1217207887416e-06	8.11809264330678e-07
AGBL1	1.16428182175498e-06	1.08510704704366e-06
AGBL2	8.91574587941414e-07	6.13678168202682e-07
AGBL3	8.47370166137331e-07	6.21815597357684e-07
AGBL4	1.30380520030047e-06	9.18060447012166e-07
AGBL5	1.01439320158583e-06	1.08324535458222e-06
AGER	9.62544141563643e-07	8.05537987075949e-07
AGFG1	7.33837580889247e-07	6.51395147484416e-07
AGFG2	1.26241396104619e-06	1.44886410469486e-06
AGGF1	7.78977486111254e-07	1.07679214939145e-06
AGK	1.04100930335575e-06	2.3075234212278e-06
AGL	8.30053563027153e-07	9.99882459494558e-07
AGMAT	1.40470677677293e-06	1.07701256796493e-06
AGMO	9.48707599961068e-07	1.16172661846734e-06
AGO1	1.47935564662705e-06	7.71432963035874e-07
AGO2	1.45189647050083e-06	2.38628254418024e-06
AGO3	8.09786381538209e-07	6.15224116046684e-07
AGO4	1.02018772102775e-06	9.99111987450311e-07
AGPAT1	1.40605135835285e-06	1.64367345980614e-06
AGPAT2	2.13500230649462e-06	1.29437900661511e-06
AGPAT3	1.87569397846837e-06	1.19743646213478e-06
AGPAT4	1.57521076048839e-06	1.79053097879389e-06
AGPAT5	1.12348036325898e-06	1.48423207935144e-06
AGPAT6	1.5573852039829e-06	9.65775855243138e-07
AGPAT9	1.08909320165553e-06	8.47607670441443e-07
AGPS	7.68768312611989e-07	6.89875484340918e-07
AGR2	1.12313265644845e-06	8.78723430935905e-07
AGR3	8.15188962953339e-07	7.96980446167463e-07
AGRN	1.41752807630178e-06	2.30738190942534e-06
AGRP	9.15360791588058e-07	9.41201088081745e-07
AGT	1.21012717648583e-06	2.48900812756684e-06
AGTPBP1	9.050503258786e-07	8.68268732676437e-07
AGTR1	9.68914120131336e-07	1.2476481114507e-06
AGTR2	1.11083894695588e-06	8.30949866095585e-07
AGTRAP	9.13650025025167e-07	8.82977375799845e-07
AGXT	1.42586234388208e-06	1.06892925983347e-06
AGXT2	9.29292652446797e-07	2.10187401745313e-06
AHCTF1	6.88086124586891e-07	8.43578082740822e-07
AHCY	1.66076882784933e-06	1.73037547976385e-06
AHCYL1	1.16518136160862e-06	8.7633148011105e-07
AHCYL2	1.12538347945917e-06	8.31588374872145e-07
AHDC1	9.84437329414894e-07	1.50178933137369e-06
AHI1	7.64097970812802e-07	5.29573343780352e-07
AHNAK	1.25008695774858e-06	2.75906074184171e-06
AHNAK2	1.39023462809349e-06	2.80188187305592e-06
AHR	8.18982172375105e-07	6.28753217226089e-07
AHRR	1.17616161244893e-06	2.32392997039687e-06
AHSA1	1.08417788844423e-06	1.46428993966601e-06
AHSA2	1.12653781475565e-06	1.47517819544045e-06
AHSG	9.68269982837114e-07	8.77611734831777e-07
AHSP	1.67071731728516e-06	1.29056233991129e-06
AICDA	1.17566190800406e-06	1.09550836278332e-06
AIDA	9.345104913627e-07	8.55761661912927e-07
AIF1	1.02969145061265e-06	1.11167625396264e-06
AIF1L	1.51051261145277e-06	1.21039411342962e-06
AIFM1	1.26031053293579e-06	1.17022885585559e-06
AIFM2	1.63512307130487e-06	1.08198485714654e-06
AIFM3	1.45432819374602e-06	1.48315088824259e-06
AIG1	1.40398624801207e-06	1.63320444169925e-06
AIM1	1.0412934986464e-06	1.12632796422164e-06
AIM1L	1.61664613954527e-06	1.73521298382756e-06
AIM2	9.79066041013102e-07	8.14437149635083e-07
AIMP1	1.04330904447323e-06	7.50567520772892e-07
AIMP2	1.54111051085064e-06	1.06508900603428e-06
AIP	1.64184935540447e-06	1.16810288513459e-06
AIPL1	1.54272557519147e-06	1.73309444164607e-06
AIRE	1.17600916213245e-06	1.44316308137624e-06
AJAP1	1.30315653738387e-06	2.33940430613331e-06
AJUBA	1.19451613328253e-06	1.49230463589105e-06
AK1	1.37977949050444e-06	1.15570146701075e-06
AK2	1.68458869444049e-06	1.05881947048838e-06
AK3	1.30792914227101e-06	1.65163202480946e-06
AK4	1.26003760927687e-06	1.1239064287478e-06
AK5	9.93606832000411e-07	1.22124773746295e-06
AK7	1.28330316776631e-06	1.31820184717892e-06
AK8	1.72265831389986e-06	2.32603047679752e-06
AK9	8.46758995916616e-07	1.00335954409598e-06
AKAP1	1.18606521942724e-06	1.58247466735622e-06
AKAP10	1.15452980695378e-06	1.13625714605684e-06
AKAP11	7.05089296463387e-07	7.0219964243054e-07
AKAP12	1.01126840542879e-06	1.44076113982347e-06
AKAP13	9.25590660300942e-07	8.49723099000088e-07
AKAP14	1.06773747148903e-06	1.5053794538537e-06
AKAP17A	1.38891716615565e-06	1.51076482681276e-06
AKAP2	1.09588235377915e-06	2.91924625935058e-06
AKAP3	1.15078898560728e-06	1.57590259154063e-06
AKAP4	1.10878903279635e-06	1.11512693784353e-06
AKAP5	7.08071430670131e-07	6.24496323600428e-07
AKAP6	1.32001014761356e-06	1.15810440867515e-06
AKAP7	9.64858160060233e-07	7.44283600018468e-07
AKAP8	1.27376517473077e-06	1.35501656878168e-06
AKAP8L	1.36757995559749e-06	1.4660778898255e-06
AKAP9	7.18099272625223e-07	1.4353657757895e-06
AKIP1	9.25669770168592e-07	9.40933833759171e-07
AKIRIN1	1.532141557974e-06	1.21076619095113e-06
AKIRIN2	1.41868201810965e-06	1.237616623904e-06
AKNA	8.77720579285568e-07	8.96602119123595e-07
AKNAD1	7.8875260327125e-07	6.45214698210037e-07
AKR1A1	9.9991180994466e-07	8.79553312256512e-07
AKR1B1	1.68610071462905e-06	1.15871390212496e-06
AKR1B10	1.50294145771622e-06	1.10216878993842e-06
AKR1B15	1.67444979629222e-06	1.07766346207612e-06
AKR1C1	9.72303243351907e-07	8.79345158892052e-07
AKR1C2	1.04879238287579e-06	8.88417375760595e-07
AKR1C3	8.81516407314078e-07	8.30857518107955e-07
AKR1C4	9.53797564326121e-07	8.36476982181946e-07
AKR1CL1	9.49983804295588e-07	9.22058439605558e-07
AKR1D1	1.09654627557488e-06	1.39130715917381e-06
AKR1E2	1.36976985194231e-06	1.65891749344384e-06
AKR7A2	1.43784877997566e-06	2.40844422329727e-06
AKR7A3	1.28849786616052e-06	1.08748424494218e-06
AKT1	1.77076098262418e-06	2.39381961275688e-06
AKT1S1	1.13471073853395e-06	1.81152120185978e-06
AKT2	1.60810292240483e-06	1.73633890105394e-06
AKT3	8.78001597713522e-07	1.12497564579541e-06
AKTIP	6.43179329205921e-07	7.32732586418811e-07
AL031320.1	1.72312996582711e-06	1.20878468631926e-06
AL031590.1	2.31859131419706e-06	1.79799032094111e-06
AL031663.1	5.18961808854889e-07	8.27226168677112e-07
AL033381.1	1.03134248180332e-06	9.19855057052417e-07
AL035588.1	8.48418303538684e-07	1.28637483569461e-06
AL035681.1	8.09374360148765e-07	9.24934762790166e-07
AL050302.1	1.07928672968143e-06	1.0583520406192e-06
AL050303.1	1.01373802671678e-06	1.01341143576778e-06
AL078585.1	9.06958423054153e-07	8.68689461487627e-07
AL079342.1	8.16797670621381e-07	8.28992034758641e-07
AL096677.1	1.44860549594887e-06	1.03313378145761e-06
AL109659.1	9.89518586025448e-07	9.07478579223142e-07
AL117190.3	9.15343495895663e-07	9.15523103274653e-07
AL118506.1	8.23995279480514e-07	7.92429993183586e-07
AL121895.1	6.64107356428323e-07	7.40342469119551e-07
AL121901.1	1.30829831904459e-06	1.06562633342398e-06
AL132989.1	8.43666790852438e-07	7.86166313089846e-07
AL133262.1	9.07893373024347e-07	8.02779650257276e-07
AL133318.1	1.44293250680595e-06	1.16496198012338e-06
AL133373.1	1.72602688012821e-06	1.4318360416963e-06
AL133481.1	7.6665710224581e-07	8.50584103441325e-07
AL135998.1	1.12970967237898e-06	1.14089544794319e-06
AL136218.1	1.11245143617836e-06	1.01879901668063e-06
AL136531.1	8.96969510404387e-07	8.89944656429741e-07
AL137002.1	9.49311719400617e-07	1.06826501270949e-06
AL137026.1	1.2785634503794e-06	1.02228182481642e-06
AL138764.1	7.01727932712409e-07	7.46920227963066e-07
AL138815.1	1.04927774190758e-06	1.07780490666587e-06
AL138815.2	1.38701946120481e-06	1.08956474574244e-06
AL138847.1	7.35142048374747e-07	8.38862166568005e-07
AL139080.1	1.22722431231985e-06	1.06096333907872e-06
AL139147.1	1.13089423552017e-06	8.11432880983483e-07
AL139333.1	9.2060350416873e-07	7.67110439842439e-07
AL158091.1	6.92470465638514e-07	8.298763724966e-07
AL158147.2	8.71854459606029e-07	9.35074689311426e-07
AL160175.1	1.75792055912615e-06	1.45291680763348e-06
AL160274.1	1.64651852080584e-06	1.2149261517038e-06
AL160286.1	1.29222012768019e-06	1.04693450465136e-06
AL161450.1	9.25282522054815e-07	9.33086705470957e-07
AL161645.2	1.08625500993141e-06	1.11747960539733e-06
AL161915.1	7.80289574619551e-07	8.0921105511854e-07
AL162389.1	1.24363025715087e-06	1.03769635438695e-06
AL162424.1	1.23714752884517e-06	9.63322937287672e-07
AL162431.1	1.28572365507856e-06	1.16740893538317e-06
AL353354.1	9.83292173472052e-07	1.09399733539388e-06
AL353583.1	1.10706593150738e-06	9.87323962036971e-07
AL353608.1	8.50433325021475e-07	8.55628314295568e-07
AL353698.1	4.70874707510729e-07	5.83016875599992e-07
AL354718.1	1.36168368270834e-06	1.41867795987965e-06
AL354808.2	6.2013265894172e-07	6.61652130218822e-07
AL355390.1	1.16424098421713e-06	9.51211466482844e-07
AL355490.1	1.06999665859678e-06	9.56336809052707e-07
AL355531.2	8.86501966132603e-07	8.76304108164509e-07
AL356215.1	3.34762132751599e-07	5.47711442074333e-07
AL357673.1	1.22347212518535e-06	9.7154248008574e-07
AL359091.2	1.03283852083911e-06	9.2002893122694e-07
AL359195.1	9.71434345336186e-07	8.86724486228554e-07
AL359693.1	8.72167358635973e-07	8.2734591935215e-07
AL359878.1	1.02158048696349e-06	8.6799823912492e-07
AL360004.1	1.37476080151939e-06	1.02851571283753e-06
AL365202.1	7.53905687574872e-07	7.87066631522085e-07
AL390778.1	1.49639236781171e-06	1.30662983170048e-06
AL391421.1	1.29877341714899e-06	1.003044227028e-06
AL445665.1	1.31354179879245e-06	1.02314693030847e-06
AL445989.1	3.5437188993344e-07	5.74223004620562e-07
AL450307.1	1.2004822867938e-06	1.1000199964731e-06
AL513478.1	7.63007802370295e-07	8.86423173705981e-07
AL589739.1	6.95041495903388e-07	6.82440680382562e-07
AL590452.1	7.48352184230328e-07	7.92094052653598e-07
AL590483.1	1.35294410481493e-06	1.01582434370417e-06
AL590560.1	7.87672667092468e-07	8.95408938049876e-07
AL590708.2	1.50193670033465e-06	1.15896235167477e-06
AL590714.1	7.18469971580188e-07	1.29791778739709e-06
AL590822.2	1.1526952132336e-06	1.01890942591143e-06
AL590867.1	9.17658622977596e-07	7.90449603559314e-07
AL591025.1	7.32673556883943e-07	8.27447115947161e-07
AL591479.1	1.57076867491425e-06	1.28580722930362e-06
AL591806.1	1.39042734497333e-06	1.1534572012484e-06
AL592284.1	1.26887532073216e-06	1.09425393684464e-06
AL596220.1	7.7776712299558e-07	8.4806343961623e-07
AL603965.1	1.05931172367815e-06	1.04867994851764e-06
AL606500.1	4.52967831401809e-07	8.5089122944878e-07
AL627171.1	7.9606982521231e-07	8.55756060909436e-07
AL627309.1	7.43632730650288e-07	7.76346862616064e-07
AL645608.1	1.6477838034476e-06	1.40714554502647e-06
AL645608.2	1.23103445121705e-06	1.10815047738143e-06
AL645728.1	1.58905280983576e-06	1.27083552956808e-06
AL645730.2	1.15344853704671e-06	8.65665360955143e-07
AL645922.1	1.87164196331704e-06	1.56205431152332e-06
AL646016.1	1.34917974858436e-06	1.08121443973828e-06
AL669831.1	1.2650795157078e-06	1.07095589441334e-06
AL807752.1	1.56285913569767e-06	1.41302665614168e-06
AL929472.1	2.66580162401802e-07	4.63881829883359e-07
ALAD	1.20304986506015e-06	9.85246425865535e-07
ALAS1	1.03462212682151e-06	1.64321493288175e-06
ALAS2	1.11453004467917e-06	7.89930915179185e-07
ALB	1.33507481558916e-06	1.15896907775596e-06
ALCAM	8.96475187757404e-07	1.16928135869225e-06
ALDH16A1	1.24487690697918e-06	2.19483905542501e-06
ALDH18A1	1.2642299668394e-06	7.59094932271938e-07
ALDH1A1	1.13373139223089e-06	1.32036884073e-06
ALDH1A2	1.06209550562661e-06	1.31592644834166e-06
ALDH1A3	1.71091081110952e-06	2.12646548916119e-06
ALDH1B1	1.43654815899015e-06	1.45511568147441e-06
ALDH1L1	1.89425121227328e-06	2.69436233680187e-06
ALDH1L2	1.20131984484707e-06	6.6929345968861e-07
ALDH2	1.61968657716827e-06	1.57469562035338e-06
ALDH3A1	1.73747885251329e-06	2.4699014079312e-06
ALDH3A2	1.24531248045009e-06	1.37861143991266e-06
ALDH3B1	1.46036593437522e-06	1.11392839491868e-06
ALDH3B2	1.85373891900137e-06	2.48901030309731e-06
ALDH4A1	1.42910144748053e-06	2.17147576845414e-06
ALDH5A1	1.1783537348786e-06	1.93250458281778e-06
ALDH6A1	8.76994485355181e-07	7.57110863245498e-07
ALDH7A1	1.05383822086789e-06	7.57570048048709e-07
ALDH8A1	1.70091699965733e-06	1.50645014461329e-06
ALDH9A1	1.18078206695008e-06	1.27244795864777e-06
ALDOA	1.85457951427096e-06	1.6029952726912e-06
ALDOB	1.14986897342283e-06	1.35356159881196e-06
ALDOC	1.24989683231384e-06	1.92861505006564e-06
ALG1	1.41183702577107e-06	9.29246418927725e-07
ALG10	1.14409051220994e-06	1.76405055578711e-06
ALG10B	9.87129735905594e-07	6.99243482451737e-07
ALG11	1.1996549978892e-06	1.07255471414764e-06
ALG12	1.43430394652606e-06	1.00854554065108e-06
ALG13	7.45022877294983e-07	1.22545735761061e-06
ALG14	1.548979927606e-06	9.52921660400057e-07
ALG1L	1.17518427391693e-06	1.00215400492679e-06
ALG2	1.30506608310819e-06	1.59807499573974e-06
ALG3	1.37211616514684e-06	2.20410153589993e-06
ALG5	1.14983156237675e-06	1.84474652021651e-06
ALG6	9.18026506336773e-07	7.21854170811388e-07
ALG8	1.19270322326573e-06	8.00566671604932e-07
ALG9	8.73277184863286e-07	8.15420394434312e-07
ALK	1.24295485089747e-06	1.60075450924067e-06
ALKBH1	1.22481328855774e-06	9.84057084131378e-07
ALKBH2	1.33062343038993e-06	1.07223482818936e-06
ALKBH3	9.9476788041998e-07	7.98420318645327e-07
ALKBH4	1.31572002447301e-06	1.82220640078262e-06
ALKBH5	1.70962517064674e-06	1.18592045067522e-06
ALKBH6	1.41588818231582e-06	1.90779958387042e-06
ALKBH7	1.34185547833216e-06	1.94308283674295e-06
ALKBH8	8.94533637136366e-07	6.47627535018649e-07
ALLC	1.42942218439252e-06	1.46743221120501e-06
ALMS1	1.00532245116782e-06	1.13688997989679e-06
ALOX12	1.51222130875265e-06	1.95885385221963e-06
ALOX12B	1.62328225738718e-06	9.16021945708249e-07
ALOX15	1.67106864048492e-06	1.35996320678148e-06
ALOX15B	1.45818124627538e-06	1.31744074897334e-06
ALOX5	1.996954367757e-06	2.17452765419208e-06
ALOX5AP	1.9040855096011e-06	1.28063687314084e-06
ALOXE3	1.45338956879667e-06	1.73641297285849e-06
ALPI	1.577119203967e-06	1.02244240729422e-06
ALPK1	1.0097001902233e-06	2.42328667528952e-06
ALPK2	8.89601615818793e-07	1.99330038989124e-06
ALPK3	1.6774746728083e-06	1.96132527937408e-06
ALPL	1.77337936120806e-06	1.61993442502401e-06
ALPP	1.61155035401485e-06	2.85840260323778e-06
ALPPL2	1.7769824828881e-06	1.58681129706615e-06
ALS2	9.22898086546325e-07	1.3643344739087e-06
ALS2CL	1.38111297313971e-06	1.21956354562343e-06
ALS2CR11	7.91873207336036e-07	1.0273480577646e-06
ALS2CR12	1.09891945673958e-06	8.39096667884185e-07
ALX1	1.33567046254402e-06	1.44094566641721e-06
ALX3	1.19901216509335e-06	1.02592925882071e-06
ALX4	1.58713644876413e-06	2.4774658158021e-06
ALYREF	1.25012313926169e-06	1.80785541133755e-06
AMACR	1.26052642388847e-06	1.4581613074193e-06
AMBN	1.03699471416997e-06	1.15525617296029e-06
AMBP	1.91176840037744e-06	2.24292633960522e-06
AMBRA1	9.90025686299583e-07	1.5661682912884e-06
AMD1	1.28032511227679e-06	8.96621692276825e-07
AMDHD1	1.10418685582472e-06	9.13648956433009e-07
AMDHD2	1.36491185748037e-06	2.01487604430798e-06
AMELX	8.24803183350374e-07	1.46116351494638e-06
AMELY	8.69650090250096e-07	1.27674794262425e-06
AMER1	8.20223670386956e-07	1.59398697306772e-06
AMER2	2.05529818665713e-06	1.62122144684634e-06
AMER3	1.1446137659609e-06	1.64138995604219e-06
AMFR	1.25171311655426e-06	8.99911882559412e-07
AMH	1.34681592289315e-06	9.60664426657373e-07
AMHR2	8.32874656559144e-07	6.93743935468843e-07
AMICA1	1.43220652446115e-06	9.91162609054758e-07
AMIGO1	1.2777168603889e-06	1.50428172297422e-06
AMIGO2	1.41171168876778e-06	1.43401066793814e-06
AMMECR1	1.51018543361562e-06	1.61622637419565e-06
AMMECR1L	1.49274812007909e-06	9.72377029600679e-07
AMN	1.79875433658163e-06	1.19523213140865e-06
AMN1	1.08983699283609e-06	8.65299145543471e-07
AMOT	9.91993455067035e-07	1.67000813306233e-06
AMOTL1	1.24540203820632e-06	7.10496411412469e-07
AMOTL2	1.02837708089017e-06	1.59101062310082e-06
AMPD1	1.08331677485489e-06	7.28478003209902e-07
AMPD2	1.36720836976814e-06	1.76647164718876e-06
AMPD3	1.59416448700576e-06	8.43498432438115e-07
AMPH	1.18717189772961e-06	2.06978819964578e-06
AMT	1.44547983263286e-06	1.41684590195825e-06
AMTN	9.44969044866718e-07	8.49654190860311e-07
AMY1A	7.51872742975734e-07	6.2829923695248e-07
AMY1B	7.24951875313776e-07	6.10526660141418e-07
AMY1C	7.67339216711676e-07	6.00347229990844e-07
AMY2A	8.45979858855434e-07	1.41228970886164e-06
AMY2B	7.53526754064799e-07	9.67231887384164e-07
AMZ1	1.52243929186951e-06	1.63959894650404e-06
AMZ2	1.19270658022091e-06	8.45135963553716e-07
ANAPC1	8.43413671298324e-07	7.21055698045878e-07
ANAPC10	7.19580297329622e-07	7.13546782152681e-07
ANAPC11	9.22525624933837e-07	8.75573500589354e-07
ANAPC13	9.72220413991914e-07	8.30559384844757e-07
ANAPC15	1.02731456778445e-06	1.57720901909549e-06
ANAPC16	1.10023111739686e-06	9.59269662209255e-07
ANAPC2	1.39048423696481e-06	1.36323769604226e-06
ANAPC4	8.14859677692457e-07	9.57659055524408e-07
ANAPC5	1.44483582688123e-06	8.23681398003577e-07
ANAPC7	1.00661525393862e-06	7.9782924863566e-07
ANG	1.19698098167644e-06	1.63134599505542e-06
ANGEL1	9.87946065646017e-07	1.65564158415361e-06
ANGEL2	8.57947990427887e-07	7.02045766124743e-07
ANGPT1	9.48619328287851e-07	7.68481544015677e-07
ANGPT2	1.05818696903477e-06	1.89553843020737e-06
ANGPT4	1.61978453714683e-06	1.51459235313168e-06
ANGPTL1	9.92757067678727e-07	1.17799267272754e-06
ANGPTL2	1.34055118942346e-06	1.06388248896485e-06
ANGPTL3	7.43659221426604e-07	7.12329071565894e-07
ANGPTL4	1.32104595884136e-06	1.05527199966089e-06
ANGPTL5	7.33813256175583e-07	7.11898649256768e-07
ANGPTL6	1.3626903374156e-06	1.62328640154183e-06
ANGPTL7	1.44159234727354e-06	1.02335249134326e-06
ANHX	1.14447122710774e-06	1.0031969243246e-06
ANK1	2.39721780143721e-06	2.79096216917111e-06
ANK2	7.86142264019383e-07	2.26109731736196e-06
ANK3	8.05507986655032e-07	1.29638175610979e-06
ANKAR	7.16225657932432e-07	1.11854519727397e-06
ANKDD1A	1.45141212439119e-06	9.72279048921361e-07
ANKDD1B	1.0726919130347e-06	8.51047698549891e-07
ANKEF1	1.1519967027863e-06	1.47776643319456e-06
ANKFN1	1.1771009619446e-06	1.4040259174983e-06
ANKFY1	1.18972761525399e-06	1.05514526355501e-06
ANKH	1.65731156810101e-06	1.64876537274991e-06
ANKHD1	6.90471779755863e-07	9.64882152628032e-07
ANKIB1	7.91897191507617e-07	5.31076859340271e-07
ANKK1	1.28178675571043e-06	8.24145761240299e-07
ANKLE1	1.00018873466056e-06	8.53466073148319e-07
ANKLE2	1.10896285814625e-06	1.70222551719191e-06
ANKMY1	2.06653964927269e-06	1.71753066856834e-06
ANKMY2	1.10704965172053e-06	7.88819018239371e-07
ANKRA2	7.39134583188495e-07	6.83162047819577e-07
ANKRD1	1.71778857279428e-06	1.57263957397919e-06
ANKRD10	1.62161150157367e-06	1.08292039683397e-06
ANKRD11	1.54084497202062e-06	2.22731968816779e-06
ANKRD12	8.41168145000344e-07	1.69739138549884e-06
ANKRD13A	1.30363154978132e-06	8.68493469699756e-07
ANKRD13B	1.56531494258841e-06	1.52223393179116e-06
ANKRD13C	1.16301935965353e-06	1.32699641759841e-06
ANKRD13D	1.25423056422355e-06	9.38856651422986e-07
ANKRD16	1.2274400071926e-06	1.02147977361681e-06
ANKRD17	6.15398876818558e-07	5.65563162575025e-07
ANKRD18A	1.00168250839016e-06	6.53885633260106e-07
ANKRD18B	1.03127385708472e-06	6.52043952591338e-07
ANKRD2	1.59817924181768e-06	2.3222783286825e-06
ANKRD20A1	9.58257532373176e-07	6.9285848132346e-07
ANKRD20A2	1.07208151733005e-06	6.86815886450536e-07
ANKRD20A3	1.05965966671276e-06	6.77686045808701e-07
ANKRD20A4	1.03477400241329e-06	1.07485144178667e-06
ANKRD22	1.25446550676947e-06	9.9937244710133e-07
ANKRD23	1.37935929920234e-06	1.03433467003711e-06
ANKRD24	1.11655969430697e-06	1.42385364037829e-06
ANKRD26	9.84981449863746e-07	7.822700253236e-07
ANKRD27	1.28830679103033e-06	1.99962207391707e-06
ANKRD28	8.00148978373102e-07	8.8282990325114e-07
ANKRD29	1.29051848514376e-06	1.54038001137304e-06
ANKRD30A	1.19210122362931e-06	2.44476666999989e-06
ANKRD30B	1.14491445004723e-06	5.32810237557924e-07
ANKRD30BL	1.03492702358275e-06	9.44069245128733e-07
ANKRD31	7.31799161592675e-07	4.45206821126201e-07
ANKRD32	7.79630149110789e-07	8.76915454137703e-07
ANKRD33	1.19093352518316e-06	1.95842628926329e-06
ANKRD33B	1.58456361562894e-06	1.12640969320279e-06
ANKRD34A	1.22304673219659e-06	9.02276043049898e-07
ANKRD34B	9.36163912252034e-07	1.18675282421447e-06
ANKRD34C	1.18704929309458e-06	8.06826619248783e-07
ANKRD35	8.84008029703816e-07	1.36210330797238e-06
ANKRD36	9.48938936898279e-07	4.71820965399409e-07
ANKRD36C	9.42597685909189e-07	5.01008286877308e-07
ANKRD37	1.08783001503414e-06	1.613330385624e-06
ANKRD39	1.49685660176821e-06	1.21635182252884e-06
ANKRD40	9.48590570870496e-07	8.66542252081611e-07
ANKRD42	7.8142480658781e-07	6.62759338433993e-07
ANKRD44	1.07320638355105e-06	1.43323261776351e-06
ANKRD45	9.41197465087349e-07	8.09333263347017e-07
ANKRD46	9.13488980232877e-07	9.0239976725785e-07
ANKRD49	8.50262716514933e-07	7.26187907189163e-07
ANKRD50	5.73383281486585e-07	4.75012218984777e-07
ANKRD52	1.30257546871886e-06	1.06326806961448e-06
ANKRD53	1.55019231188202e-06	2.16136813741254e-06
ANKRD54	1.50407474400749e-06	1.159876398417e-06
ANKRD55	1.09662682469286e-06	7.20372251068734e-07
ANKRD6	1.04585322070262e-06	6.7319279685448e-07
ANKRD60	1.38373400556818e-06	1.04542115093779e-06
ANKRD61	1.25810128237095e-06	9.74063375846196e-07
ANKRD62	8.59314332995805e-07	6.16670254593355e-07
ANKRD63	1.38421484442537e-06	1.03257650040069e-06
ANKRD65	1.04094470602736e-06	9.93230417144247e-07
ANKRD66	8.57569103496902e-07	8.20042875667258e-07
ANKRD7	1.03015409318002e-06	8.32338168055104e-07
ANKRD9	1.6170996962412e-06	1.26889696138035e-06
ANKS1A	1.1854126745551e-06	1.14499255148959e-06
ANKS1B	8.37872567472216e-07	2.28734548652631e-06
ANKS3	1.56103006108402e-06	1.90090713597971e-06
ANKS4B	1.24499521565598e-06	1.4402420490288e-06
ANKS6	1.19075454897828e-06	1.25128639395136e-06
ANKUB1	1.21479703434039e-06	8.09365150083777e-07
ANKZF1	9.66461998112072e-07	1.03541377547807e-06
ANLN	1.03250821279187e-06	8.51074479231486e-07
ANO1	2.15782064901352e-06	3.09440736737795e-06
ANO10	1.31920462607046e-06	8.24314492034809e-07
ANO2	1.41874783217224e-06	3.06602264829191e-06
ANO3	1.21172515148354e-06	1.08725471748443e-06
ANO4	1.00711689252194e-06	2.291625539285e-06
ANO5	1.17737574480063e-06	2.5357916315604e-06
ANO6	1.22695284180665e-06	7.54544248869968e-07
ANO7	1.75795500597593e-06	8.47686166850782e-07
ANO8	1.53059519083294e-06	1.56710157797419e-06
ANO9	2.63386230194322e-06	1.57849561626179e-06
ANP32A	1.58343228476803e-06	1.93246327151576e-06
ANP32B	1.30489848759179e-06	9.85794607637746e-07
ANP32D	1.48660238125538e-06	1.05853800440872e-06
ANP32E	1.00993919872997e-06	9.01510732030384e-07
ANPEP	1.67784844972875e-06	2.72808215566301e-06
ANTXR1	1.2777931310495e-06	8.80356628849217e-07
ANTXR2	1.01381025096707e-06	1.18524466371119e-06
ANTXRL	9.75625491041351e-07	7.58972937946944e-07
ANXA1	9.56141485461958e-07	8.46210926430824e-07
ANXA10	9.58646510339338e-07	7.97139866019232e-07
ANXA11	1.16776307958441e-06	1.78907255295633e-06
ANXA13	1.97655254419766e-06	1.08565931953489e-06
ANXA2	1.46731858787858e-06	9.92659529285745e-07
ANXA2R	9.82261278098459e-07	2.2410242666967e-06
ANXA3	1.11575119162045e-06	8.51376862001682e-07
ANXA4	1.28012199984825e-06	9.86168758618788e-07
ANXA5	1.2997920867909e-06	7.34556223919556e-07
ANXA6	1.1701139808222e-06	8.8443413498097e-07
ANXA7	6.90631042491729e-07	6.43620015142573e-07
ANXA8	1.61317023148697e-06	1.16676063924888e-06
ANXA8L1	1.65226891529148e-06	1.21468220239074e-06
ANXA8L2	1.76444093089548e-06	1.91099799821744e-06
ANXA9	1.2992915983734e-06	2.20440066181387e-06
AOAH	1.14744103428764e-06	1.25711535573211e-06
AOC1	1.15006515007772e-06	1.72781687776271e-06
AOC2	1.2248131891261e-06	1.16252234542088e-06
AOC3	1.20261260781929e-06	7.85559959027021e-07
AOX1	1.29190843750126e-06	1.67542697726628e-06
AP000304.1	9.60049157749369e-07	1.01105091784233e-06
AP000322.53	1.31451445522451e-06	1.20119859814307e-06
AP000350.4	1.03279112644584e-06	1.01463449354839e-06
AP000679.2	1.22485479372917e-06	9.45081901406242e-07
AP000688.1	1.05533179629336e-06	1.0538979227695e-06
AP000695.1	7.39463703623186e-07	7.29560373831418e-07
AP000708.1	1.28658326171168e-06	1.15111947199649e-06
AP000769.1	1.11186369104031e-06	9.44228459421466e-07
AP000783.1	1.59105608608078e-06	1.51058240222726e-06
AP000867.1	8.51625224828187e-07	9.286863309377e-07
AP000974.1	1.32062632975501e-06	1.1381404037493e-06
AP001024.1	1.38522287080133e-06	1.23204123385236e-06
AP001024.2	1.13565230407863e-06	1.06951948009773e-06
AP001055.1	1.02840206240714e-06	8.47362456394515e-07
AP001094.1	1.07119947838348e-06	9.16462524638439e-07
AP001350.1	5.81956352705437e-07	7.36468125750524e-07
AP001468.1	9.47893346234902e-07	9.29544681513639e-07
AP001579.1	1.03566996378558e-06	1.12036670062182e-06
AP001631.10	1.2879765848113e-06	1.0490987573606e-06
AP001816.1	1.33361482813386e-06	1.10797887876266e-06
AP001885.1	6.60607723848275e-07	6.84104364350589e-07
AP001888.1	1.56065504080978e-06	1.15412191058174e-06
AP001925.1	3.30125469957389e-07	7.64986523218647e-07
AP002348.1	1.44027006379121e-06	1.45501738549852e-06
AP002353.1	8.56247760722555e-07	8.41390184431617e-07
AP002956.1	2.22441762920685e-06	1.61944577738779e-06
AP003041.2	1.01998705198474e-06	9.41402416067938e-07
AP003062.1	7.98413275844593e-07	6.97212622017187e-07
AP003068.23	1.13986789373986e-06	1.17573920458369e-06
AP003733.1	1.44085387563825e-06	1.31631443320127e-06
AP003774.4	1.02126510672275e-06	1.01600565492383e-06
AP005482.1	1.47431843865899e-06	1.38399855880053e-06
AP006621.5	8.82783636660001e-07	9.23982811944435e-07
AP1AR	7.87614099048005e-07	7.64769586485162e-07
AP1B1	1.54677729317461e-06	8.48306058983375e-07
AP1G1	8.78419269496378e-07	6.49393706319276e-07
AP1G2	1.13947210297513e-06	7.55443140240922e-07
AP1M1	2.52782064754339e-06	1.34524661565088e-06
AP1M2	1.7523384065364e-06	1.85094859361762e-06
AP1S1	1.79622374598009e-06	1.34985324704111e-06
AP1S2	1.03916292034425e-06	1.03586750036212e-06
AP1S3	1.25440164077813e-06	1.01863250957591e-06
AP2A1	2.07590667505023e-06	1.30962086075789e-06
AP2A2	1.5395716341377e-06	1.35417286087201e-06
AP2B1	1.0316301095186e-06	1.47074658493453e-06
AP2M1	1.93696634199032e-06	1.59564935645244e-06
AP2S1	1.83414930022381e-06	1.37810676752614e-06
AP3B1	1.01505659908832e-06	5.81613935634448e-07
AP3B2	1.37277099844744e-06	1.54750678826865e-06
AP3D1	2.11694293813586e-06	3.57873084391102e-06
AP3M1	1.09572143689428e-06	8.59523056176546e-07
AP3M2	1.0570560136487e-06	9.18422711929802e-07
AP3S1	9.63656507350133e-07	9.02603376600114e-07
AP3S2	1.40452596691901e-06	1.04717187006221e-06
AP4B1	1.10691026096745e-06	6.99898896145855e-07
AP4E1	8.41637920044373e-07	9.39092835078965e-07
AP4M1	1.62107518517918e-06	2.12855319047499e-06
AP4S1	1.06948923756041e-06	9.17591009249996e-07
AP5B1	8.88113739464672e-07	1.11598184673347e-06
AP5M1	9.15228932040511e-07	6.76287557056447e-07
AP5S1	1.27408430555965e-06	1.06117360735384e-06
AP5Z1	1.48651982269546e-06	1.87988678833282e-06
APAF1	8.30980446607528e-07	5.75936323994853e-07
APBA1	1.68609424584162e-06	2.04766915666603e-06
APBA2	1.82724014792329e-06	3.07656047531762e-06
APBA3	1.87709361851221e-06	9.53070686842727e-07
APBB1	1.02922215177392e-06	1.2905297732125e-06
APBB1IP	1.04859580537834e-06	1.30502894017445e-06
APBB2	1.34407404960279e-06	1.2686197729885e-06
APBB3	9.80621945672305e-07	8.41142485967775e-07
APC	5.85776431380449e-07	7.67003551701439e-07
APC2	1.16798339183499e-06	7.51422995558692e-07
APCDD1	1.45293695826925e-06	2.2576296491958e-06
APCDD1L	1.27263108366721e-06	9.5809139925311e-07
APCS	1.00231633821115e-06	1.52045343766489e-06
APEH	1.10409691628403e-06	8.0189692368024e-07
APEX1	9.12370009282881e-07	8.60386298834661e-07
APEX2	1.0289106865075e-06	8.81081870479051e-07
APH1A	1.5780645640347e-06	2.36389504561877e-06
APH1B	1.43641886026254e-06	1.10514880717658e-06
API5	8.78245070913149e-07	7.47399489089442e-07
APIP	8.8662956429347e-07	7.70698116541726e-07
APLF	8.56452732449601e-07	1.15998802804803e-06
APLN	1.02888582409751e-06	1.00894930669322e-06
APLNR	1.64458068627509e-06	1.8270653702202e-06
APLP1	1.00188028295392e-06	1.81738194582811e-06
APLP2	1.2042837811498e-06	8.27920286386992e-07
APMAP	1.18999408987288e-06	9.56525835970902e-07
APOA1	1.83311443887565e-06	1.38617233718527e-06
APOA1BP	1.78020873122265e-06	1.15124909035835e-06
APOA2	1.26909640863509e-06	1.06559821088744e-06
APOA4	1.70812659555511e-06	1.86720647242336e-06
APOA5	1.7324578011855e-06	1.15297992474949e-06
APOB	9.93204755960468e-07	2.5213590998684e-06
APOBEC1	1.18163349910013e-06	9.37430130245691e-07
APOBEC2	1.36537246904738e-06	1.75749409447848e-06
APOBEC3A	1.4275096109825e-06	1.10086242354674e-06
APOBEC3B	1.25098244332549e-06	1.4637292931558e-06
APOBEC3C	1.41501452392958e-06	1.85272993834909e-06
APOBEC3D	1.40900296646987e-06	1.64707666525351e-06
APOBEC3F	1.42616728799406e-06	9.97858352089313e-07
APOBEC3G	1.06594370715707e-06	1.45987192486008e-06
APOBEC3H	1.7125466153396e-06	1.16002289728359e-06
APOBEC4	9.08886055360452e-07	7.64400799293699e-07
APOBR	8.92165516430958e-07	1.00914136101686e-06
APOC1	1.39251101780754e-06	1.13493477366557e-06
APOC2	1.19092751653867e-06	1.11216034741396e-06
APOC3	1.20564703689904e-06	1.10795075508643e-06
APOD	1.41869995421984e-06	1.14942581040087e-06
APOE	1.31177147885305e-06	1.11906918120963e-06
APOF	1.14110319633343e-06	8.01659812542822e-07
APOH	1.04027037427576e-06	1.70631072317493e-06
APOL1	1.33810451008167e-06	1.46051800071796e-06
APOL2	1.02006045072525e-06	8.0558557101874e-07
APOL3	1.22894558863081e-06	1.7748916179406e-06
APOL4	1.31352938379246e-06	8.48693563750295e-07
APOL5	1.03106279094452e-06	1.19791449220434e-06
APOL6	1.3307516875648e-06	9.21896717314454e-07
APOLD1	1.55278670020975e-06	2.5572034676947e-06
APOM	1.16760420235746e-06	9.65040398799098e-07
APOO	1.0643916657095e-06	9.31677129628411e-07
APOOL	8.57192087082902e-07	7.30698388325998e-07
APOPT1	1.17871287324658e-06	9.74064922258317e-07
APP	1.25780311201777e-06	1.213143868781e-06
APPBP2	7.50895024728076e-07	6.471044500648e-07
APPL1	8.7649005713266e-07	5.9208785598721e-07
APPL2	1.19214861162701e-06	7.60122449306781e-07
APRT	1.49151868893358e-06	1.84406257367152e-06
APTX	1.15382080080288e-06	1.44747015969881e-06
AQP10	1.13516046104516e-06	1.51851324614994e-06
AQP11	1.5235401514377e-06	1.90751812173925e-06
AQP12A	1.37750174029789e-06	1.79072939059311e-06
AQP12B	1.36912702915548e-06	1.13472472462346e-06
AQP2	1.38222361329311e-06	1.12864353074427e-06
AQP3	1.31858950679942e-06	1.06921725940316e-06
AQP4	1.19632778784701e-06	8.99314142179037e-07
AQP5	1.66913447554233e-06	1.23372629566278e-06
AQP6	1.37453939151545e-06	1.73221094520431e-06
AQP7	1.39663335824498e-06	1.75357784112663e-06
AQP8	1.54222237009802e-06	1.13128437355244e-06
AQP9	1.24839111949023e-06	1.47863535948775e-06
AQPEP	1.14870966449134e-06	1.45502757908634e-06
AQR	8.16037911322448e-07	1.42494513356338e-06
AR	1.15073770952699e-06	7.6532045015311e-07
ARAF	1.28507182530508e-06	8.91590043287179e-07
ARAP1	1.360977108925e-06	9.60445751155518e-07
ARAP2	7.83293247853928e-07	7.75936354322388e-07
ARAP3	9.98848686310728e-07	8.7250689253413e-07
ARC	1.55837324662644e-06	1.95188587418872e-06
ARCN1	9.92046648040823e-07	7.30800083188606e-07
AREG	9.4762296959222e-07	9.0568686718654e-07
AREGB	9.73440093259483e-07	9.09096307713721e-07
AREL1	1.01795096101988e-06	1.16758860800403e-06
ARF1	1.94003971928478e-06	1.35010115198457e-06
ARF3	1.53536987544359e-06	1.14624445495173e-06
ARF4	7.46846003893535e-07	1.22377975973444e-06
ARF5	1.65900592626919e-06	1.18471034549051e-06
ARF6	1.63565872352527e-06	1.38161616817676e-06
ARFGAP1	1.3708618637784e-06	1.74213752390721e-06
ARFGAP2	1.19421206074755e-06	9.17447845618616e-07
ARFGAP3	9.03193121543459e-07	1.20669078458639e-06
ARFGEF1	8.60629327215358e-07	1.32118143079406e-06
ARFGEF2	1.40494918972499e-06	1.17756889020848e-06
ARFIP1	7.98265236037176e-07	1.14533219436526e-06
ARFIP2	1.26339413259736e-06	1.49934398361734e-06
ARFRP1	1.6950716424626e-06	1.42986724680348e-06
ARG1	1.01674410000118e-06	8.2377028127002e-07
ARG2	9.78614970842223e-07	1.26836752624762e-06
ARGFX	9.5634568258531e-07	8.16630941974154e-07
ARGLU1	1.23227141463908e-06	1.59882322083523e-06
ARHGAP1	1.87248268049315e-06	1.10088951909683e-06
ARHGAP10	1.1946718077436e-06	1.20319262274094e-06
ARHGAP11A	7.78059014654885e-07	8.93744646741902e-07
ARHGAP11B	9.49861581373512e-07	7.97176151128239e-07
ARHGAP12	7.75220002940526e-07	1.00216078831073e-06
ARHGAP15	1.17672809884179e-06	1.80824106525501e-06
ARHGAP17	9.40672483861653e-07	2.32696777683739e-06
ARHGAP18	1.12533993650486e-06	1.25615587707241e-06
ARHGAP19	1.22964482297517e-06	1.40404768883834e-06
ARHGAP19-SLIT1	1.12270512464336e-06	1.30064047434079e-06
ARHGAP20	9.82305257263997e-07	6.08174632966757e-07
ARHGAP21	9.16302514554719e-07	1.00432309204001e-06
ARHGAP22	1.43946026861962e-06	1.44407030398121e-06
ARHGAP23	1.37021879006243e-06	1.00058807983558e-06
ARHGAP24	1.03666307150357e-06	1.19159942677064e-06
ARHGAP25	1.36933038098022e-06	8.9104677080445e-07
ARHGAP26	1.39150369853904e-06	1.76964598402965e-06
ARHGAP27	1.43298433577405e-06	8.98162106164453e-07
ARHGAP28	1.13805194817708e-06	1.68645882742073e-06
ARHGAP29	7.72312662849508e-07	1.47677564586697e-06
ARHGAP30	8.1736745585297e-07	1.3134115799299e-06
ARHGAP31	9.99631948732632e-07	2.15275337314153e-06
ARHGAP32	9.35714376722468e-07	1.55533129943651e-06
ARHGAP33	1.22168397770667e-06	6.05463885663269e-07
ARHGAP35	1.28629554153509e-06	9.47682087583508e-07
ARHGAP36	1.06879009448651e-06	1.74628875615657e-06
ARHGAP39	2.28296725548246e-06	2.20021227984391e-06
ARHGAP4	1.19077938423903e-06	1.63095084385379e-06
ARHGAP40	1.34913503481511e-06	1.36816409636065e-06
ARHGAP42	9.06218188088194e-07	6.28182556357834e-07
ARHGAP44	1.29681485769819e-06	1.67543586002586e-06
ARHGAP5	6.42017050045433e-07	1.04025742147125e-06
ARHGAP6	1.48064361144044e-06	2.18669348998424e-06
ARHGAP8	1.93938770963979e-06	1.55288353823325e-06
ARHGAP9	1.45448564151053e-06	1.17336258220114e-06
ARHGDIA	1.23644772399898e-06	1.13954276189166e-06
ARHGDIB	1.4636112914543e-06	1.65956090957714e-06
ARHGDIG	1.57525213284192e-06	1.28071955431368e-06
ARHGEF1	1.34990704336451e-06	1.21122733003772e-06
ARHGEF10	1.28098412581299e-06	2.28142338245791e-06
ARHGEF10L	1.48188811766349e-06	1.1188087129e-06
ARHGEF11	1.31103238456134e-06	8.85466214965061e-07
ARHGEF12	8.29748505344987e-07	1.13838696971275e-06
ARHGEF15	8.83284133150985e-07	1.08830019279828e-06
ARHGEF16	1.55227759145406e-06	1.51040441451687e-06
ARHGEF17	1.42220509973921e-06	1.66084706905478e-06
ARHGEF18	1.46321579326609e-06	1.64083106354849e-06
ARHGEF19	1.73865267882341e-06	1.28772907862837e-06
ARHGEF2	1.13813739399603e-06	1.12782320662e-06
ARHGEF25	1.07235221844025e-06	8.2021088982281e-07
ARHGEF26	1.28651469147018e-06	7.99012569606315e-07
ARHGEF28	1.06453984425221e-06	8.6064176715725e-07
ARHGEF3	1.53523444750964e-06	8.96642136603164e-07
ARHGEF33	1.42530183203282e-06	8.46258676042695e-07
ARHGEF35	9.60169444292973e-07	1.28785122574105e-06
ARHGEF37	1.24682843748687e-06	1.35155569171421e-06
ARHGEF38	1.34516818014187e-06	1.1879911022088e-06
ARHGEF39	1.21527251154298e-06	9.6001848726088e-07
ARHGEF4	1.14528419895546e-06	6.95485568897879e-07
ARHGEF40	8.16456716836278e-07	8.20545843123456e-07
ARHGEF5	9.7332523560493e-07	5.41459213467386e-07
ARHGEF6	1.05446268124939e-06	2.01559476754659e-06
ARHGEF7	1.32509212392195e-06	1.30364983191031e-06
ARHGEF9	1.50822063865795e-06	1.59838611681194e-06
ARID1A	1.18539991048156e-06	2.0640422921884e-06
ARID1B	1.1273443797597e-06	1.38295979469581e-06
ARID2	1.01763638922768e-06	9.08549526297822e-07
ARID3A	1.16288961554093e-06	1.44099126078179e-06
ARID3B	1.03629575832624e-06	2.21827370365611e-06
ARID3C	1.19364227748406e-06	1.43199686253156e-06
ARID4A	7.85102685972601e-07	8.90132740337392e-07
ARID4B	7.02985686678283e-07	5.59401131350845e-07
ARID5A	1.09317568481694e-06	2.02585218276624e-06
ARID5B	1.08006156630859e-06	1.4245601683606e-06
ARIH1	1.03479129650808e-06	1.00280790927021e-06
ARIH2	1.02234399974897e-06	1.41584108697968e-06
ARL1	8.63553798809797e-07	8.04785010892006e-07
ARL10	1.2817102453113e-06	1.20555962556124e-06
ARL11	1.53359402590359e-06	1.24015945799071e-06
ARL13A	8.979314895177e-07	9.04137099501905e-07
ARL13B	7.32984449810531e-07	6.53743969213359e-07
ARL14	1.10736150479479e-06	2.14521143859025e-06
ARL14EP	6.48266502933272e-07	6.75979853710422e-07
ARL14EPL	1.14743990898661e-06	1.02876621104131e-06
ARL15	8.25382451188802e-07	8.56205417843027e-07
ARL16	1.36911035363469e-06	1.18943888754412e-06
ARL17A	1.04327648683184e-06	9.46181110320345e-07
ARL17B	1.01823198981562e-06	9.46595525372365e-07
ARL2	1.47361014293787e-06	1.22884791810523e-06
ARL2BP	1.1356792305426e-06	1.0510264502145e-06
ARL3	1.5394380056869e-06	1.03390079023646e-06
ARL4A	8.97465359917011e-07	8.08234360399764e-07
ARL4C	2.3216189014038e-06	2.49066827123735e-06
ARL4D	1.29084710988365e-06	1.16114610918938e-06
ARL5A	7.50750326325423e-07	7.45596310070277e-07
ARL5B	8.90591159003395e-07	8.51065955013361e-07
ARL5C	1.68370782610113e-06	1.29841264501545e-06
ARL6	1.19298194613694e-06	1.45094428128985e-06
ARL6IP1	1.19835673205651e-06	9.09719652648804e-07
ARL6IP4	1.35601314613506e-06	1.10106971791192e-06
ARL6IP5	1.87008009095378e-06	1.3504401800235e-06
ARL6IP6	1.58624346102793e-06	1.27036246728563e-06
ARL8A	1.75212815634023e-06	1.37923750373357e-06
ARL8B	1.3842091075901e-06	9.57514071585189e-07
ARL9	8.98223520843245e-07	8.09178906533558e-07
ARMC1	7.16850476006361e-07	7.55164037752725e-07
ARMC10	1.10412802693747e-06	9.16307826667316e-07
ARMC12	1.3597371888291e-06	1.58430551924512e-06
ARMC2	1.29791457132664e-06	7.30309896908776e-07
ARMC3	1.08362934846222e-06	1.02596781868004e-06
ARMC4	1.02965633273872e-06	1.32771892480514e-06
ARMC5	1.33866206347801e-06	1.44463548247069e-06
ARMC6	1.9105847937825e-06	9.99181049583057e-07
ARMC7	1.78218764904169e-06	1.32521980252386e-06
ARMC8	9.00818831157027e-07	6.89060856915339e-07
ARMC9	1.41474791039662e-06	1.8747847883054e-06
ARMCX1	1.30281774723296e-06	8.44884836312256e-07
ARMCX2	1.06658502862346e-06	1.09675615402911e-06
ARMCX3	1.07873658740166e-06	7.61024753431666e-07
ARMCX4	7.59515874390412e-07	4.03720117906779e-07
ARMCX5	1.33799755530324e-06	7.00431908078046e-07
ARMCX6	9.28249125032362e-07	8.8636995360816e-07
ARMS2	1.01552662673642e-06	9.21845818702655e-07
ARNT	9.48463448181127e-07	1.03448698866499e-06
ARNT2	1.29402180294944e-06	1.84558265705184e-06
ARNTL	9.80902434154958e-07	7.23878566174955e-07
ARNTL2	8.09157293537313e-07	9.84326963914682e-07
ARPC1A	1.73577573992348e-06	1.61613654322087e-06
ARPC1B	1.74358830458914e-06	4.07964334299281e-06
ARPC2	1.54076018833977e-06	1.81900846538301e-06
ARPC3	1.46946929552319e-06	1.0112300478712e-06
ARPC4	1.89819334566544e-06	1.18660383719086e-06
ARPC5	1.45234215664363e-06	1.14984650487599e-06
ARPC5L	1.38195231919206e-06	1.19728335771078e-06
ARPP19	9.28484005965226e-07	9.87798253920134e-07
ARPP21	7.8653815080377e-07	1.03498581524173e-06
ARR3	1.22035339041037e-06	9.23530742159872e-07
ARRB1	1.73049718193661e-06	1.09663166848699e-06
ARRB2	1.44699274512639e-06	1.01986834677875e-06
ARRDC1	1.33867710182613e-06	1.02111352656797e-06
ARRDC2	1.39186576944072e-06	1.64780462577788e-06
ARRDC3	8.85919727365814e-07	7.62462621337156e-07
ARRDC4	1.15129737262623e-06	8.99927519584723e-07
ARRDC5	1.60104657000794e-06	1.84006922546854e-06
ARSA	1.17102198094979e-06	1.37062803009287e-06
ARSB	1.29213097461097e-06	1.43006525773599e-06
ARSD	1.44275672793674e-06	1.5532954008887e-06
ARSE	1.46466960652991e-06	9.22136427254612e-07
ARSF	1.26696602834639e-06	8.81850063918062e-07
ARSG	8.59208229082765e-07	1.25934661719659e-06
ARSH	1.10608984796904e-06	8.72997580634493e-07
ARSI	1.15715474968554e-06	2.00870322857493e-06
ARSJ	9.31485060216648e-07	7.46600340484324e-07
ARSK	8.35378031085077e-07	7.09006289117646e-07
ART1	1.1050433903358e-06	2.05652533433984e-06
ART3	1.03250405568667e-06	1.64558364822714e-06
ART4	1.34209414321327e-06	9.01980197345795e-07
ART5	1.05944911083384e-06	9.94517601604255e-07
ARTN	1.46080590105762e-06	1.15140788287405e-06
ARV1	1.40316516925363e-06	1.08605145089437e-06
ARVCF	1.63451498963841e-06	1.16894981983656e-06
ARX	1.88384897353214e-06	1.81633732961486e-06
AS3MT	1.13895106397944e-06	8.43146119156789e-07
ASAH1	1.13082153593462e-06	8.51517480442491e-07
ASAH2	9.90024025980817e-07	6.84489650929935e-07
ASAH2B	9.83303512426877e-07	9.26711510862165e-07
ASAH2C	9.19598595116433e-07	7.04882496920191e-07
ASAP1	1.06792430062946e-06	1.02826630837808e-06
ASAP2	1.2623867301257e-06	1.6687687963148e-06
ASAP3	1.69900120871006e-06	1.27906283231053e-06
ASB1	2.0369592845689e-06	2.42115947705915e-06
ASB10	1.22122884373943e-06	1.9366854113471e-06
ASB11	1.15205503353581e-06	8.98963162010972e-07
ASB12	9.58317115891706e-07	1.38786290946197e-06
ASB13	1.92455304068934e-06	1.33269050475327e-06
ASB14	9.24620846066077e-07	7.54496294867252e-07
ASB15	1.06149328469948e-06	1.19427271041826e-06
ASB16	1.20991994200889e-06	1.54614819713459e-06
ASB17	1.02528087861463e-06	7.86161100288617e-07
ASB18	1.70367294311348e-06	1.86490141133434e-06
ASB2	1.86066800812269e-06	1.05876172971176e-06
ASB4	1.34977550575111e-06	2.11289606257194e-06
ASB5	9.12814758792956e-07	1.31530277477976e-06
ASB6	1.39729677518236e-06	1.75074478163045e-06
ASB7	1.2331464838223e-06	9.13587161247184e-07
ASB8	1.10109184709159e-06	1.98303945799457e-06
ASB9	1.16668064921102e-06	1.54615142870351e-06
ASCC1	8.27106537006525e-07	8.11881380316842e-07
ASCC2	1.3025757223441e-06	8.90877098137342e-07
ASCC3	7.88258918645711e-07	4.24866205742754e-07
ASCL1	2.49910698809765e-06	3.30512053888148e-06
ASCL2	1.57464506519605e-06	1.48005253268925e-06
ASCL3	1.33904602651027e-06	1.03522301556493e-06
ASCL4	1.62077452731306e-06	2.34301101493384e-06
ASCL5	1.65205586574995e-06	1.23671774887443e-06
ASF1A	9.06883080001204e-07	8.3115850244356e-07
ASF1B	1.67203226288054e-06	1.30831014610618e-06
ASGR1	1.94980374624156e-06	1.35833337954663e-06
ASGR2	1.48900136157536e-06	1.15738188054174e-06
ASH1L	8.17117767422987e-07	5.75032780482189e-07
ASH2L	1.11085523602238e-06	7.42568200175618e-07
ASIC1	1.62942820084294e-06	9.70213251571627e-07
ASIC2	1.31540415766485e-06	1.49801266180105e-06
ASIC3	1.18742558374809e-06	9.63668433596118e-07
ASIC4	1.17110863294941e-06	8.54057942655974e-07
ASIC5	9.45435422429888e-07	7.5372135721939e-07
ASIP	1.63994349352225e-06	1.31722128421452e-06
ASL	1.58109191564696e-06	1.03596623746249e-06
ASMT	1.57339402664746e-06	2.86601122008338e-06
ASMTL	1.72980599256867e-06	1.69205969034765e-06
ASNA1	1.45513893944672e-06	2.55097920214126e-06
ASNS	1.01449626677242e-06	8.33489587436254e-07
ASNSD1	6.76360031457046e-07	5.98535329839324e-07
ASPA	9.99175482367439e-07	8.43665980821167e-07
ASPDH	1.14928097655596e-06	1.01284570946129e-06
ASPG	1.46622714563301e-06	1.49710867224124e-06
ASPH	9.66256494128937e-07	2.42443894132901e-06
ASPHD1	1.14426938799054e-06	9.47387693980242e-07
ASPHD2	1.4788429491976e-06	1.72497999012092e-06
ASPM	7.12233342809545e-07	1.10928798259594e-06
ASPN	9.88918487613179e-07	7.69148307293566e-07
ASPRV1	1.31675307003516e-06	1.72756484446397e-06
ASPSCR1	1.56221993261523e-06	1.40493876858353e-06
ASRGL1	1.69312890163635e-06	1.68922552721512e-06
ASS1	1.86729484551357e-06	1.16138392581233e-06
ASTE1	7.32520390966141e-07	1.20265926150345e-06
ASTL	1.16757288334909e-06	1.49424446414137e-06
ASTN1	1.55507411385687e-06	3.0689226909329e-06
ASTN2	1.48764917664426e-06	2.22293700751445e-06
ASUN	7.66200297359759e-07	6.27765607833222e-07
ASXL1	9.42080942680975e-07	1.53251100730345e-06
ASXL2	9.31923408246403e-07	1.14896485729141e-06
ASXL3	7.3752235356342e-07	1.63141454678034e-06
ASZ1	1.08631918255257e-06	7.10107370691129e-07
ATAD1	1.06808082539313e-06	8.19148074732395e-07
ATAD2	9.15159461883134e-07	7.9112982428736e-07
ATAD2B	7.53453186811644e-07	1.06089896293258e-06
ATAD3A	1.79079974995491e-06	2.11943165660034e-06
ATAD3B	1.63947310737258e-06	2.13430365613596e-06
ATAD3C	2.1137466886341e-06	1.15495321160452e-06
ATAD5	6.9368879812558e-07	1.53792679439715e-06
ATAT1	9.66791572645816e-07	8.50091864394587e-07
ATCAY	1.95447982777266e-06	1.28372037237712e-06
ATE1	1.10701752450222e-06	8.09618776797279e-07
ATF1	8.54252240722167e-07	7.02173698043195e-07
ATF2	8.14501600808313e-07	1.02112723980603e-06
ATF3	1.71892873605543e-06	1.90773030153801e-06
ATF4	1.10706140494173e-06	2.62216323273194e-06
ATF5	9.74500152586015e-07	9.52114867633311e-07
ATF6	9.49024630728833e-07	1.07846710941247e-06
ATF6B	1.20342233534581e-06	7.93783817777151e-07
ATF7	9.94189268627289e-07	1.23366716604208e-06
ATF7IP	7.28882804473139e-07	8.08382533131357e-07
ATF7IP2	7.68469160950806e-07	1.42585666582425e-06
ATG10	1.3060666463546e-06	1.49117272317853e-06
ATG12	9.4581120255225e-07	9.18699234335344e-07
ATG13	9.71480821831755e-07	7.52211139859708e-07
ATG14	1.21087687972741e-06	1.39414981452675e-06
ATG16L1	1.52869497972033e-06	8.12286271173137e-07
ATG16L2	1.43446995426839e-06	9.33730716166818e-07
ATG2A	1.45363076868784e-06	1.3889409509263e-06
ATG2B	1.00353844275527e-06	1.19889401641932e-06
ATG3	7.96615162844327e-07	7.92248723532876e-07
ATG4A	7.52339142007498e-07	7.50115256215195e-07
ATG4B	1.47076469955095e-06	1.10840120873234e-06
ATG4C	6.84418074768041e-07	6.55154015056532e-07
ATG4D	1.05277123440809e-06	2.10043015401189e-06
ATG5	1.01539260636294e-06	7.94189044565291e-07
ATG7	1.20758878464789e-06	7.43970094361367e-07
ATG9A	1.18757241280482e-06	8.04744810349453e-07
ATG9B	1.19167050584897e-06	1.63941803580262e-06
ATHL1	1.37890078862835e-06	1.7972537855307e-06
ATIC	1.05891023541625e-06	7.97460329850888e-07
ATL1	1.27578965159372e-06	7.78144393478785e-07
ATL2	8.90648179938347e-07	1.16492642117309e-06
ATL3	9.79264028576724e-07	7.59078424392846e-07
ATM	1.08584968405583e-06	8.0914936465973e-07
ATMIN	1.24772042788802e-06	1.15922729692715e-06
ATN1	1.07343406328439e-06	1.27118546241355e-06
ATOH1	1.40775946071185e-06	1.15329483371211e-06
ATOH7	1.93819629751631e-06	2.51077508821161e-06
ATOH8	1.63034592932438e-06	1.26743961449974e-06
ATOX1	9.62863020442335e-07	9.49372828343837e-07
ATP10A	1.41636001246461e-06	5.54836386059064e-06
ATP10B	1.53892728158986e-06	2.45690248608641e-06
ATP10D	1.02558767085555e-06	1.22847111739802e-06
ATP11A	2.07937289126285e-06	2.13966424548698e-06
ATP11B	8.03335428668732e-07	1.2108390429418e-06
ATP11C	9.52025580802103e-07	1.35672331836103e-06
ATP12A	1.89760646539846e-06	1.63341474546808e-06
ATP13A1	1.60964352340042e-06	1.19808464777934e-06
ATP13A2	1.38306485187696e-06	6.96338774383774e-07
ATP13A3	8.98462940991962e-07	1.86623745225162e-06
ATP13A4	2.13148642534226e-06	2.52936546065803e-06
ATP13A5	1.33637603504799e-06	1.39500202864763e-06
ATP1A1	1.35235648403662e-06	1.13130784780861e-06
ATP1A2	1.64027220843951e-06	1.20411244274201e-06
ATP1A3	2.88187432310473e-06	2.2766383302191e-06
ATP1A4	1.69078482452665e-06	1.57728096641674e-06
ATP1B1	1.34013364468852e-06	9.39437658068983e-07
ATP1B2	2.51822460835345e-06	2.14237189205403e-06
ATP1B3	1.22836288832279e-06	9.13932569764929e-07
ATP1B4	1.380441866296e-06	9.68529767257976e-07
ATP2A1	1.64304922262366e-06	2.20627771347898e-06
ATP2A2	1.35320371274898e-06	7.127597363778e-07
ATP2A3	1.70085029693136e-06	1.72194165960364e-06
ATP2B1	9.13191196627918e-07	5.31699547677373e-07
ATP2B2	1.87713802759385e-06	2.11787609152405e-06
ATP2B3	2.2409994436161e-06	3.51134410968922e-06
ATP2B4	1.42466677367865e-06	1.89717124049059e-06
ATP2C1	1.31670242178257e-06	1.69204374551111e-06
ATP2C2	2.42945327870386e-06	2.31341901866682e-06
ATP4A	1.67096827225997e-06	1.29205419147276e-06
ATP4B	1.79459477581671e-06	1.3343112015305e-06
ATP5A1	1.28115678766416e-06	6.92308020724294e-07
ATP5B	9.99453687767558e-07	7.97005550814069e-07
ATP5C1	1.10253424390191e-06	1.34219550601534e-06
ATP5D	1.67796514885132e-06	1.46275410392334e-06
ATP5E	1.69707504399666e-06	1.20448805280722e-06
ATP5EP2	1.53198954267397e-06	1.17238258261521e-06
ATP5F1	8.7460978874695e-07	8.68440353469039e-07
ATP5G1	1.29139477717612e-06	1.66771723355574e-06
ATP5G2	1.54211427755579e-06	1.07631030919243e-06
ATP5G3	8.0205439287721e-07	9.35113061639552e-07
ATP5H	9.29640080218984e-07	1.53794782941244e-06
ATP5I	1.46760421218726e-06	1.3479164259489e-06
ATP5J	9.97521003961205e-07	8.80271071374716e-07
ATP5J2	1.50571423045253e-06	1.44387674655919e-06
ATP5L	1.46553061299063e-06	1.19126036225094e-06
ATP5L2	1.51891302555003e-06	1.15193852558324e-06
ATP5O	1.249747822894e-06	9.17841150694967e-07
ATP5S	1.11062955982804e-06	1.38701010120163e-06
ATP5SL	1.48712427796272e-06	1.23757038179369e-06
ATP6AP1	1.80181137373332e-06	1.1068100806984e-06
ATP6AP1L	1.58456216219779e-06	1.63713300077821e-06
ATP6AP2	1.07297847278371e-06	8.22032924962917e-07
ATP6V0A1	1.48052305964795e-06	7.57150265591225e-07
ATP6V0A2	1.29471002970157e-06	1.77794152913676e-06
ATP6V0A4	1.65847982123787e-06	2.27903421894214e-06
ATP6V0B	1.70549934583674e-06	1.06901207948441e-06
ATP6V0C	2.53490332695225e-06	3.62001573735651e-06
ATP6V0D1	1.77187822783171e-06	1.83669459553103e-06
ATP6V0D2	1.39344530254597e-06	1.55862729679749e-06
ATP6V0E1	2.45399190780904e-06	1.51689104869592e-06
ATP6V0E2	1.55946355772868e-06	1.22657489515591e-06
ATP6V1A	1.08366357004948e-06	6.92865841718964e-07
ATP6V1B1	1.67466434312147e-06	2.24149006499553e-06
ATP6V1B2	1.11826449143321e-06	8.29312629274792e-07
ATP6V1C1	1.02526940016703e-06	8.42857903339948e-07
ATP6V1C2	1.56702484983634e-06	1.59481934274789e-06
ATP6V1D	1.01932168049048e-06	8.57756304109638e-07
ATP6V1E1	9.62985406133606e-07	8.16862961466177e-07
ATP6V1E2	1.60286230265119e-06	1.07096839132459e-06
ATP6V1F	1.49946094875831e-06	1.2822716456045e-06
ATP6V1G1	1.34293449988088e-06	1.13019552578914e-06
ATP6V1G3	1.12728592146616e-06	1.48000151006864e-06
ATP6V1H	1.10052649766171e-06	8.12259961942561e-07
ATP7A	8.74969624799043e-07	7.65852409593642e-07
ATP7B	1.29224150837866e-06	1.63746500315437e-06
ATP8A1	1.25086592090801e-06	1.3381091844505e-06
ATP8A2	1.78163514570474e-06	1.07161451517275e-06
ATP8B1	1.13276376775945e-06	9.96817884025343e-07
ATP8B2	1.46013117000489e-06	2.39811366714495e-06
ATP8B3	2.40040936009914e-06	1.1932160294246e-06
ATP8B4	1.21830581957157e-06	1.72033733044242e-06
ATP9A	1.82298149496111e-06	2.22279930876155e-06
ATP9B	1.44905122419476e-06	7.26407234093011e-07
ATPAF1	1.25202260728566e-06	1.05634176241797e-06
ATPAF2	1.68138993236071e-06	1.13025229655632e-06
ATPIF1	1.80043002730694e-06	1.42271000109558e-06
ATR	8.06216461873084e-07	8.72430860092946e-07
ATRAID	1.21851505890669e-06	1.02337321680175e-06
ATRIP	1.04208703296106e-06	7.94905403148034e-07
ATRN	1.40274856263537e-06	9.41755712061599e-07
ATRNL1	1.0566181176519e-06	1.16822146380886e-06
ATRX	7.60310873171277e-07	1.8011062925542e-06
ATXN1	1.51221441283146e-06	1.88957156359434e-06
ATXN10	1.37437730276191e-06	2.45053339789812e-06
ATXN1L	8.51109245628753e-07	6.92768469561257e-07
ATXN2	9.77704700860132e-07	1.66351976516649e-06
ATXN2L	8.72558452076546e-07	1.72193438136562e-06
ATXN3	8.81230311755974e-07	7.67338491457494e-07
ATXN3L	1.04441847270094e-06	8.18700034143731e-07
ATXN7	1.06635376576288e-06	1.19365513719358e-06
ATXN7L1	1.09624184544113e-06	7.35068011066485e-07
ATXN7L2	9.38447522179139e-07	1.62634905647116e-06
ATXN7L3	1.44225888235169e-06	1.68979700916705e-06
ATXN7L3B	1.25273355367583e-06	1.1982403921149e-06
AUH	1.0990121180119e-06	1.32774539641849e-06
AUNIP	8.9446160031112e-07	7.99530777145868e-07
AUP1	1.30145373346224e-06	2.00121400814904e-06
AURKA	7.84312786881765e-07	6.70977472512606e-07
AURKAIP1	1.50279956957514e-06	2.10990696678582e-06
AURKB	1.3456087951144e-06	1.01182742823871e-06
AURKC	1.21712798067177e-06	2.70179577429914e-06
AUTS2	1.11171049432932e-06	1.86863468288517e-06
AVEN	7.61415032158667e-07	8.81701555170655e-07
AVIL	1.33391336536498e-06	7.48982208848328e-07
AVL9	9.19317615089405e-07	1.02055399704507e-06
AVP	1.7961922692181e-06	1.60015395121221e-06
AVPI1	1.17094221343246e-06	1.7165674237567e-06
AVPR1A	2.17386170182312e-06	2.63686334258968e-06
AVPR1B	1.27912243949846e-06	1.54648221346894e-06
AVPR2	1.14763843486179e-06	9.4038668638865e-07
AWAT1	1.71713904858891e-06	1.53066198546357e-06
AWAT2	1.42408357292859e-06	1.41039096885797e-06
AXDND1	1.17512541910818e-06	1.38919303240775e-06
AXIN1	1.2540368348128e-06	2.81992151659297e-06
AXIN2	1.27866484835182e-06	1.76618217141457e-06
AXL	1.3094992627784e-06	7.52722241806135e-07
AZGP1	1.22943236560538e-06	1.62378471715565e-06
AZI1	1.15377603705268e-06	1.1853234022286e-06
AZI2	8.56777747384256e-07	7.29214802439453e-07
AZIN1	7.53145539334769e-07	6.64013541501699e-07
AZU1	1.78201170527119e-06	1.30612212712406e-06
B2M	1.19840773137397e-06	9.34626767580861e-07
B3GALNT1	1.33132708274615e-06	9.85681935212923e-07
B3GALNT2	1.18204471333478e-06	1.40440466583982e-06
B3GALT1	1.09291338758979e-06	9.42429335405864e-07
B3GALT2	8.78072976229285e-07	6.41402498185746e-07
B3GALT4	1.01807295045283e-06	1.70508294194115e-06
B3GALT5	1.84328298789958e-06	2.66164486137966e-06
B3GALT6	1.76576583347378e-06	1.37668663112426e-06
B3GALTL	1.0989341913333e-06	1.34287551243992e-06
B3GAT1	1.55436775898797e-06	1.95087124926493e-06
B3GAT2	1.55537826304292e-06	1.85686613225326e-06
B3GAT3	9.21380884506939e-07	1.47959628587511e-06
B3GNT1	1.35004404870195e-06	1.12060370701296e-06
B3GNT2	1.38284294673346e-06	1.01295270991308e-06
B3GNT3	1.40728041459339e-06	1.77279426332638e-06
B3GNT4	1.04832247204965e-06	9.46703182179809e-07
B3GNT5	9.56876567051097e-07	1.1883800629813e-06
B3GNT6	1.73923142826492e-06	2.02779187585606e-06
B3GNT7	2.42966847253413e-06	1.87249830158815e-06
B3GNT8	1.00123974837655e-06	1.91756633004958e-06
B3GNT9	1.7854628364934e-06	1.15457903878499e-06
B3GNTL1	1.6815732804243e-06	1.19795051749079e-06
B4GALNT1	1.58058708659055e-06	2.17976710628892e-06
B4GALNT2	1.57784805120486e-06	1.48771296946607e-06
B4GALNT3	1.324894261985e-06	1.62981233523772e-06
B4GALNT4	1.50543638481752e-06	1.27869436177633e-06
B4GALT1	1.29210394593757e-06	9.90206892432968e-07
B4GALT2	1.38184836442793e-06	1.03949616330099e-06
B4GALT3	8.8615033953309e-07	7.69947601500418e-07
B4GALT4	1.27028782038796e-06	9.6527982192066e-07
B4GALT5	1.23317086924081e-06	9.28543155229341e-07
B4GALT6	1.28274370645644e-06	1.46813419774774e-06
B4GALT7	1.62156294936866e-06	1.88056819014311e-06
B9D1	1.07187178911495e-06	9.78640502559595e-07
B9D2	1.16955850933167e-06	1.17985630864528e-06
BAALC	1.25370441700772e-06	1.1541741776661e-06
BAAT	1.19002834780288e-06	8.34395604273037e-07
BABAM1	1.26369370597356e-06	1.10071529934281e-06
BACE1	1.14626931012771e-06	2.08796141578937e-06
BACE2	1.31655338523924e-06	9.5281565525412e-07
BACH1	8.01145964544815e-07	1.09087747106953e-06
BACH2	1.09795308120791e-06	1.73624970430393e-06
BAD	1.18599963278671e-06	1.21089965266978e-06
BAG1	1.28488814636813e-06	9.915433994065e-07
BAG2	9.67342333116865e-07	2.00305827955949e-06
BAG3	9.61062777110988e-07	1.280149019994e-06
BAG4	7.32007474413209e-07	1.16359783042842e-06
BAG5	1.57731899534621e-06	9.26602221935445e-07
BAG6	9.8921498364921e-07	9.05121797087262e-07
BAHD1	8.43641764074166e-07	1.49983059839129e-06
BAI1	1.24657095107123e-06	1.37504150525798e-06
BAI2	1.45754955227943e-06	1.2686459740621e-06
BAI3	1.06192477304462e-06	2.07562465760506e-06
BAIAP2	1.50584299218779e-06	1.06180434993906e-06
BAIAP2L1	1.42499131630582e-06	1.54963700020806e-06
BAIAP2L2	1.45706639003956e-06	9.9221618489815e-07
BAIAP3	1.36365737613148e-06	7.20030587967159e-07
BAK1	1.20743963588612e-06	1.03791017928443e-06
BAMBI	1.21164973875444e-06	1.0062847853251e-06
BANF1	1.25307871229999e-06	1.23658020296974e-06
BANF2	1.61568552362585e-06	1.30217889276224e-06
BANK1	8.22871814196322e-07	1.37071906114943e-06
BANP	1.59244334065628e-06	1.71372773943776e-06
BAP1	1.19809049690285e-06	8.17801508648369e-07
BARD1	1.00900661226736e-06	1.84158239451421e-06
BARHL1	1.51910158704118e-06	2.63629875591207e-06
BARHL2	1.20482347007943e-06	1.06262614129654e-06
BARX1	1.68926773468606e-06	1.3432925686145e-06
BARX2	1.29697421472806e-06	1.7967003352043e-06
BASP1	2.00827999172914e-06	1.44947305841547e-06
BATF	1.72668559074462e-06	1.44331485368598e-06
BATF2	1.07671487977081e-06	8.98905533276451e-07
BATF3	1.64107557841621e-06	1.4148910935603e-06
BAX	1.16214389700431e-06	1.70839970871036e-06
BAZ1A	6.7982566149466e-07	4.89719486978887e-07
BAZ1B	8.60864291719785e-07	9.02810323286723e-07
BAZ2A	8.99192007069357e-07	1.36514104808843e-06
BAZ2B	6.83901795617931e-07	1.41228375743997e-06
BBC3	1.1458946275555e-06	9.95204793163366e-07
BBIP1	1.09117400551862e-06	9.16497966258662e-07
BBOX1	9.4981596539664e-07	8.10713691484908e-07
BBS1	1.29527206405446e-06	1.3937413020525e-06
BBS10	7.29016195191371e-07	9.84961836817487e-07
BBS12	8.00353757985773e-07	1.0108176068191e-06
BBS2	1.04170692143499e-06	1.11224726602719e-06
BBS4	1.04336574536867e-06	7.84069873186053e-07
BBS5	1.00354680929477e-06	6.920793406808e-07
BBS7	9.46047977407291e-07	1.08202549006466e-06
BBS9	9.0242061341462e-07	2.15564211268779e-06
BBX	7.19898236485136e-07	6.06976480106554e-07
BCAM	1.4864587396355e-06	1.51476498289714e-06
BCAN	1.05932679461035e-06	2.87248828954101e-06
BCAP29	1.00278196929037e-06	1.71909800960093e-06
BCAP31	1.68218911629923e-06	1.65414528720583e-06
BCAR1	1.51048681170492e-06	1.96911471778476e-06
BCAR3	1.6273983610764e-06	1.26392921021477e-06
BCAS1	1.48590879737472e-06	2.17752782245485e-06
BCAS2	8.45390379894477e-07	8.0256769946807e-07
BCAS3	1.1307494729708e-06	1.00841882237879e-06
BCAS4	1.55795664083439e-06	1.25604942016915e-06
BCAT1	1.0102652144925e-06	1.19215867747128e-06
BCAT2	1.40699192162462e-06	1.64048705729519e-06
BCCIP	1.09960688325045e-06	1.4683764760511e-06
BCDIN3D	1.25302608393575e-06	1.05613942253388e-06
BCHE	8.5278582766396e-07	2.29955851609218e-06
BCKDHA	1.48138939172992e-06	1.02553642742272e-06
BCKDHB	8.34614067216854e-07	1.25550334978129e-06
BCKDK	1.52349155594469e-06	1.6236463955207e-06
BCL10	1.10439399920318e-06	2.00827253087171e-06
BCL11A	1.89336176388514e-06	2.48323328939956e-06
BCL11B	1.79362081472527e-06	2.03987609966249e-06
BCL2	1.81357748837234e-06	1.38151995494351e-06
BCL2A1	1.28008497479703e-06	1.01910629252058e-06
BCL2L1	1.59025755797836e-06	1.20843522020511e-06
BCL2L10	1.52619795560247e-06	1.89434340274384e-06
BCL2L11	8.70680756845306e-07	8.53215305817709e-07
BCL2L12	7.93065702515539e-07	9.04239400003706e-07
BCL2L13	9.4535886115889e-07	7.61004023150895e-07
BCL2L14	9.72198072231276e-07	1.34588293752208e-06
BCL2L15	1.11634257736224e-06	9.41411420424124e-07
BCL2L2	1.29166315547112e-06	1.04864167033057e-06
BCL2L2-PABPN1	1.03815625732437e-06	8.6233299292625e-07
BCL3	1.44938977436255e-06	1.60545434459007e-06
BCL6	1.11876216394468e-06	1.31760630846731e-06
BCL6B	1.23257051933634e-06	1.48858277982886e-06
BCL7A	1.62242901932589e-06	1.18714830448033e-06
BCL7B	1.28431260272823e-06	1.16529652303383e-06
BCL7C	1.03430342094016e-06	1.5207278813799e-06
BCL9	7.65582036539055e-07	1.9843129839875e-06
BCL9L	1.23971349447212e-06	1.6350254527349e-06
BCLAF1	7.01017040705486e-07	5.56948475602935e-07
BCMO1	1.59809743631556e-06	1.59538759624892e-06
BCO2	1.17934190594601e-06	1.14479403604972e-06
BCOR	1.24219386251005e-06	1.17541840562168e-06
BCORL1	1.0537959622753e-06	2.29830208070683e-06
BCR	1.73073459236202e-06	2.11278239759463e-06
BCS1L	1.1351154809697e-06	1.42670665023345e-06
BDH1	1.86478058264855e-06	1.11011607016901e-06
BDH2	1.60697885546774e-06	1.47370649686327e-06
BDKRB1	1.84664795117429e-06	2.35527906247571e-06
BDNF	1.26596944779085e-06	9.05993947734501e-07
BDP1	9.7905711751739e-07	1.03683552643188e-06
BEAN1	1.11698436636315e-06	1.04458336975732e-06
BECN1	1.56221434943762e-06	1.50153922369039e-06
BEGAIN	1.77157633401595e-06	1.05314988638642e-06
BEND2	8.81069487122945e-07	1.41476159461146e-06
BEND3	1.87266455028856e-06	1.4342399600312e-06
BEND4	1.53192902711676e-06	2.18974156593445e-06
BEND5	1.27596486070616e-06	1.71272969116123e-06
BEND6	7.11255990451285e-07	7.61494027152809e-07
BEND7	9.07964975467676e-07	1.69911325633138e-06
BEST1	1.37213192950812e-06	9.15927217430408e-07
BEST2	1.59119961463814e-06	2.2766263063189e-06
BEST3	1.02371219747789e-06	1.61730068499585e-06
BEST4	1.59105469657452e-06	1.61174496414999e-06
BET1	7.64900519306843e-07	7.48765444307369e-07
BET1L	1.47184627353749e-06	1.21358003181409e-06
BEX1	1.1417932031483e-06	1.00369839380928e-06
BEX2	1.44312642456024e-06	1.12789083050079e-06
BEX4	1.29987051455369e-06	9.93014841163384e-07
BEX5	8.55408575783431e-07	8.59756398748368e-07
BFAR	1.4327864867196e-06	1.55306107018903e-06
BFSP1	1.29259205467043e-06	1.42659250958372e-06
BFSP2	1.12012849090188e-06	2.66019874238585e-06
BGLAP	1.3013815593886e-06	1.23576742115032e-06
BGN	1.93753601826881e-06	1.90612583805648e-06
BHLHA15	1.29227779461848e-06	1.25295742635333e-06
BHLHA9	1.44504177531269e-06	1.35160931195417e-06
BHLHB9	6.77896950660623e-07	6.47193880414444e-07
BHLHE22	1.81581928440327e-06	1.29483992409403e-06
BHLHE23	1.9954816194782e-06	2.49920290747454e-06
BHLHE40	1.37796018818914e-06	1.06945369878436e-06
BHLHE41	1.96353885527138e-06	1.92877184022749e-06
BHMT	1.22409197655516e-06	1.39709659013465e-06
BHMT2	1.20430595330883e-06	9.31927687912971e-07
BICC1	9.99781359798544e-07	1.06669795849932e-06
BICD1	1.16817219737691e-06	1.24283363047053e-06
BICD2	1.56251579009392e-06	1.39428785359195e-06
BID	1.27118543819305e-06	1.12583050775711e-06
BIK	1.54727471081046e-06	1.27125366972289e-06
BIN1	1.33565863580584e-06	1.02568476124438e-06
BIN2	1.05184305070631e-06	7.6401411737362e-07
BIN3	1.64408935774722e-06	1.23396492517543e-06
BIRC2	7.13673863738854e-07	6.69764399001731e-07
BIRC3	7.96484321736892e-07	1.09800712953176e-06
BIRC5	1.25294504153784e-06	2.55587749428105e-06
BIRC6	5.93449136735088e-07	5.52478240737025e-07
BIRC7	1.1239997335282e-06	1.01469009107486e-06
BIRC8	9.42564218569326e-07	1.27268380420782e-06
BIVM	7.9978767022793e-07	7.15911460079653e-07
BLACE	1.28614059615923e-06	1.07379962764447e-06
BLCAP	1.3585780107104e-06	1.30928667119689e-06
BLID	6.39921158968838e-07	7.66798600494891e-07
BLK	1.4678113045319e-06	1.03695012180224e-06
BLM	8.51991743246729e-07	8.92079890351175e-07
BLMH	1.40747113943539e-06	1.38267576274393e-06
BLNK	7.28383637036504e-07	1.20155816130649e-06
BLOC1S2	1.18029395857413e-06	1.78919538262349e-06
BLOC1S3	1.31576328778474e-06	1.40793348281656e-06
BLOC1S4	1.79110075769359e-06	1.48500285337801e-06
BLOC1S5	7.72558289947897e-07	8.82528647577947e-07
BLOC1S6	8.36034535652208e-07	8.99718333233187e-07
BLVRA	1.30379277260238e-06	1.63072109549081e-06
BLVRB	1.72934693615824e-06	1.19252379627683e-06
BLZF1	5.73248624262991e-07	6.21792995560358e-07
BMF	1.11772450674218e-06	1.53459987222878e-06
BMI1	9.17577117761545e-07	7.46643598658772e-07
BMP1	1.32845607601723e-06	8.32951639757949e-07
BMP10	1.26305087960218e-06	2.07981959087767e-06
BMP15	1.06004712235769e-06	8.27253882783463e-07
BMP2	1.31482679621555e-06	1.59143538050635e-06
BMP2K	7.54620229165202e-07	1.33479703220791e-06
BMP3	1.0997980802191e-06	8.09822264294006e-07
BMP4	1.18006672657164e-06	9.4995115496598e-07
BMP5	1.0035210245316e-06	8.07327667372004e-07
BMP6	1.37431509217391e-06	1.01895885757785e-06
BMP7	1.86580103727168e-06	2.56565431771657e-06
BMP8A	1.61610057352322e-06	1.15869656754244e-06
BMP8B	1.89123510677752e-06	1.19202065351137e-06
BMPER	1.33459907535902e-06	2.28163700766394e-06
BMPR1A	8.47842350057348e-07	7.66674216520223e-07
BMPR1B	1.13645862420358e-06	7.50261831048585e-07
BMPR2	9.28809284292601e-07	1.29441800358592e-06
BMS1	1.09260546927285e-06	6.32393091193883e-07
BMX	1.10948500057454e-06	1.25159755801817e-06
BNC1	9.54223308577193e-07	6.98670821899871e-07
BNC2	1.10630704348592e-06	1.44206332900721e-06
BNIP1	1.36855907943809e-06	1.03567365944166e-06
BNIP2	9.31608472365367e-07	8.72233683917658e-07
BNIP3	1.29388213057851e-06	1.05153719290443e-06
BNIP3L	1.08556025126689e-06	1.07176699307779e-06
BNIPL	8.46060230039326e-07	7.82910162889738e-07
BOC	1.49766387398446e-06	1.58880555704083e-06
BOD1	1.20029720124474e-06	1.22473561557096e-06
BOD1L1	7.31993493688808e-07	1.2280685374748e-06
BOD1L2	1.13097187574581e-06	1.30737404190454e-06
BOK	1.71899140266232e-06	1.26666637834274e-06
BOLA1	1.38622265016041e-06	2.04353905427333e-06
BOLA2B	1.42581895175958e-06	1.31884388448471e-06
BOLA3	1.2359317786864e-06	1.09250624482152e-06
BOLL	7.11450022057503e-07	1.08573224877785e-06
BOP1	1.56667592146605e-06	9.27993661770174e-07
BORA	6.43660806183878e-07	1.06720879195136e-06
BPGM	9.40937581651917e-07	9.70854679284361e-07
BPHL	1.1788447627712e-06	1.67830117925001e-06
BPI	1.46060224909317e-06	1.59048639709995e-06
BPIFA1	1.46835158986748e-06	1.61468651138502e-06
BPIFA2	1.95599904240702e-06	1.20636062581308e-06
BPIFA3	1.56244226364651e-06	1.79026338724545e-06
BPIFB1	1.55344885691145e-06	9.9988053540058e-07
BPIFB2	1.28377460634879e-06	2.08133410016148e-06
BPIFB3	1.21183160281273e-06	2.75317171617139e-06
BPIFB4	1.47690888374983e-06	1.86057524132124e-06
BPIFB6	1.45857057702677e-06	1.59659807655395e-06
BPIFC	1.28578115670766e-06	1.34371173065781e-06
BPNT1	9.38590283244041e-07	7.74229525114516e-07
BPTF	8.9297089611371e-07	3.65298098452228e-07
BPY2	1.11489414236844e-06	9.61112068590512e-07
BPY2B	1.28427843331878e-06	9.8778928990246e-07
BPY2C	1.15880444860632e-06	1.10419787231246e-06
BRAF	1.01792439966929e-06	1.09783914657269e-06
BRAP	1.18166760741656e-06	2.01438173562615e-06
BRAT1	1.32339503312644e-06	8.55967285812518e-07
BRCA1	7.88240162879927e-07	9.99860298062706e-07
BRCA2	6.37988714071878e-07	8.61392566794892e-07
BRCC3	1.10395512453746e-06	9.12550338380288e-07
BRD1	1.41985974918485e-06	7.44876011146993e-07
BRD2	8.16888570509999e-07	1.07771060453002e-06
BRD3	1.74176224348266e-06	9.22302310822545e-07
BRD4	1.18996235104725e-06	1.7597528362115e-06
BRD7	1.35071506134916e-06	8.20382610879494e-07
BRD8	8.63385007587634e-07	9.0342741225299e-07
BRD9	1.68498152876319e-06	2.17894923934906e-06
BRDT	8.21494344853793e-07	1.31794850596004e-06
BRE	9.62181148802681e-07	7.77764742724249e-07
BRF1	1.61408015808694e-06	9.9504936559091e-07
BRF2	1.06958095951011e-06	9.12494163733077e-07
BRI3	1.82134159838399e-06	1.4655021203631e-06
BRI3BP	2.0427398266894e-06	2.25550635211925e-06
BRICD5	1.29783426233764e-06	1.14315940632463e-06
BRINP1	1.36246779762032e-06	4.70045127956119e-06
BRINP2	1.49140483235336e-06	1.17777188414546e-06
BRINP3	1.05467163532851e-06	2.75774384267331e-06
BRIP1	8.0603027060192e-07	5.58488110250718e-07
BRIX1	1.13286256714713e-06	9.30764140234463e-07
BRK1	1.34847034403123e-06	1.1650506970001e-06
BRMS1	1.34921845516038e-06	1.70961851497442e-06
BRMS1L	7.76836426765887e-07	8.64492363834949e-07
BROX	7.89327256402683e-07	1.20833262885315e-06
BRPF1	9.41238139057011e-07	6.87881147376525e-07
BRPF3	9.88547000974674e-07	6.50392283835731e-07
BRS3	1.09511077995899e-06	8.07554018979227e-07
BRSK1	1.43072231050121e-06	1.94754472158799e-06
BRSK2	1.4678824923365e-06	1.49238661200868e-06
BRWD1	7.81207669567888e-07	8.914050580819e-07
BRWD3	9.00730650670954e-07	9.44114103360361e-07
BSCL2	1.38276022041685e-06	1.45208829290373e-06
BSDC1	1.19256863812076e-06	1.40050837943279e-06
BSG	2.79900839265598e-06	1.27708961581836e-06
BSN	1.28207324245327e-06	8.2188604681545e-07
BSND	1.39350317578799e-06	1.04705260725953e-06
BSPH1	1.23172127623583e-06	1.06127295873214e-06
BSPRY	1.23115866052845e-06	1.01891169872122e-06
BST1	1.11198646065712e-06	9.54490732975698e-07
BST2	1.5322007597171e-06	1.26309646284593e-06
BSX	1.8980892963788e-06	4.26391629628347e-06
BTAF1	7.51234431732175e-07	7.03663569686259e-07
BTBD1	1.23740196591989e-06	1.43563607671525e-06
BTBD10	6.90787256847072e-07	1.04239676756154e-06
BTBD11	1.42718115415134e-06	1.23647543116783e-06
BTBD16	1.52026546230938e-06	1.61943333905602e-06
BTBD17	1.22488465993084e-06	1.19972637215866e-06
BTBD18	9.1356037177959e-07	6.50281849232873e-07
BTBD19	1.34814475995076e-06	1.0442590490656e-06
BTBD2	2.68170199911042e-06	1.86970530919663e-06
BTBD3	1.5842594618665e-06	8.56195145027843e-07
BTBD6	2.43188332978656e-06	1.85583170303912e-06
BTBD7	1.25919697694979e-06	9.26332123747014e-07
BTBD8	1.03460552768392e-06	1.18363403289738e-06
BTBD9	1.21031403000597e-06	1.19012858805095e-06
BTC	1.17445202390893e-06	1.99290802451415e-06
BTD	1.21868256926319e-06	1.85047715620256e-06
BTF3	1.10367843621128e-06	1.38202140770033e-06
BTF3L4	8.10233561046154e-07	1.10129451581391e-06
BTG1	1.4315095711002e-06	1.10220692162748e-06
BTG2	2.07469559886343e-06	2.37281106993899e-06
BTG3	1.0513954473342e-06	7.98586927342527e-07
BTG4	1.28144043516432e-06	9.09728592520885e-07
BTK	1.4290328865232e-06	2.64913287912661e-06
BTLA	1.12039690363213e-06	7.97081051318141e-07
BTN1A1	1.36926483782948e-06	8.86503357763405e-07
BTN2A1	1.51178905830243e-06	1.43461445313249e-06
BTN2A2	1.58469895686664e-06	1.46844994744988e-06
BTN3A1	1.53959912132804e-06	1.40318714350125e-06
BTN3A2	1.42005177945923e-06	9.8674357642488e-07
BTN3A3	1.24229775643124e-06	1.32064647548608e-06
BTNL2	1.34854523862109e-06	9.0368247449484e-07
[truncated: 17,448 more rows]
