# Supplementary material for: APOBEC-induced mutations and their cancer effect size in head and neck squamous cell carcinoma
Source: Oncogene. 2019 Jan 15;38(18):3475–87. doi: 10.1038/s41388-018-0657-6 (PMC6499643; doi:10.1038/s41388-018-0657-6)
Supplement: Supplementary file 6 — Supplementary Table S4 [file 41388_2018_657_MOESM6_ESM.txt]

	Signature.1	Signature.2	Signature.3	Signature.4	Signature.5	Signature.6	Signature.7	Signature.8	Signature.9	Signature.10	Signature.11	Signature.12	Signature.13	Signature.14	Signature.15	Signature.16	Signature.17	Signature.18	Signature.19	Signature.20	Signature.21	Signature.22	Signature.23	Signature.24	Signature.25	Signature.26	Signature.27	Signature.28	Signature.29	Signature.30
TCGA-T2-A6X0	0.627897834355936	0.0875483101252658	0	0	0	0	0	0	0	0	0	0.107977934686881	0	0	0	0	0	0.0648453327559148	0	0.111730588076003	0	0	0	0	0	0	0	0	0	0
TCGA-CN-5364	0	0.123610807354674	0	0	0	0	0	0.134873395309239	0	0	0	0	0.0655036953403273	0	0	0.571461069053892	0	0	0.0621996087572301	0	0	0	0	0	0	0	0	0	0	0
TCGA-CV-7090	0	0.252649234831978	0.325791858695195	0	0	0.305911498729797	0	0	0	0	0	0	0	0	0	0	0	0	0	0	0	0	0	0	0	0	0.0608405891278062	0	0	0
TCGA-CR-6473	0.214974182144074	0.208097036236716	0	0	0.083640187546493	0	0.0802018730353658	0	0	0	0	0	0.165979188785914	0	0	0.213976473332297	0	0	0	0	0	0	0	0	0	0	0	0	0	0
TCGA-CV-5978	0	0.0616943131502858	0	0.202213917154092	0.277362212818136	0	0	0	0	0	0	0	0	0	0	0.103775238550552	0	0	0	0	0	0	0	0	0.0847839177221668	0	0	0	0.0704081322343175	0
TCGA-CQ-6225	0.140162625010693	0	0	0	0	0	0	0	0	0	0	0	0.122916912878033	0	0	0.666180757454128	0	0	0	0	0	0	0	0	0	0	0	0	0	0
TCGA-CN-6992	0.147946781348413	0	0	0.308209018970965	0.161113427739806	0	0.0602907687799199	0	0	0	0	0	0.0648217497018082	0	0	0	0	0.0813019288159381	0	0	0	0	0	0	0.0760300967948764	0	0	0	0	0
TCGA-CV-7429	0.159207006474828	0	0	0	0	0	0.0810882964055066	0	0	0	0	0.132572705157385	0	0	0	0	0	0.25184266667724	0	0	0	0	0	0	0	0	0	0	0	0.232825343528448
TCGA-CQ-A4C9	0.188273406863707	0.136549712184089	0.25788550473284	0	0	0	0	0	0	0	0	0	0.151200781039254	0	0	0	0	0	0	0	0.0819455511243314	0	0	0	0	0	0.0621947612030286	0	0	0
TCGA-CV-7418	0	0	0.100639004027107	0	0	0	0	0	0	0	0	0	0.128077245833557	0	0.066287908892594	0.381198818222935	0	0.0993254213716117	0.109187900813913	0	0	0	0	0	0	0	0	0	0	0
TCGA-CV-5440	0	0.155429259504658	0	0	0	0	0	0	0	0	0	0	0.21127791680431	0	0	0.523022201443202	0	0	0	0	0	0	0	0	0	0	0	0	0	0
TCGA-CV-7245	0	0	0	0.278539319357989	0.446660405519396	0	0	0	0	0	0	0	0	0	0	0	0	0	0	0	0	0	0	0	0.0693909970162242	0	0	0	0	0
TCGA-UF-A7JA	0.0829002081385199	0.143080617400581	0	0	0	0	0	0	0	0	0	0	0.321112283217473	0	0	0.396553238187987	0	0	0	0	0	0	0	0	0	0	0	0	0	0
TCGA-CV-7433	0.0961673101357086	0.146172210045419	0	0	0	0	0	0	0	0	0	0	0.237510354712265	0	0	0.494891399854333	0	0	0	0	0	0	0	0	0	0	0	0	0	0
TCGA-4P-AA8J	0	0	0	0	0	0	0	0	0	0	0	0	0.195045233717252	0	0	0.684918181498525	0	0	0	0	0	0	0	0	0	0	0	0	0	0
TCGA-CN-6013	0.0920109051010245	0.534011472859244	0	0	0	0	0	0	0	0	0	0	0.156608792481524	0	0	0.0774592901166575	0	0	0	0	0	0	0	0	0	0	0	0	0	0.0627063217195851
TCGA-P3-A5QF	0	0.558924272744649	0	0	0	0	0	0	0	0	0	0	0.370989101929752	0	0	0	0	0	0	0	0	0	0	0	0	0	0	0	0	0
TCGA-CV-7242	0	0	0	0.256303653953362	0.398352695254943	0	0	0	0	0	0	0	0	0	0	0.10994407303284	0	0	0	0	0	0	0	0	0	0	0	0	0	0
TCGA-BA-A6DE	0	0.177874012890816	0	0	0	0	0	0	0	0	0	0	0.139430264436364	0	0	0.497349298366637	0	0.125189040776	0	0	0	0	0	0	0	0	0	0	0	0
TCGA-CN-A6V1	0	0.657916202900292	0	0	0	0	0	0	0	0	0	0	0.271747717940672	0	0	0	0	0	0	0	0	0	0	0	0	0	0	0	0	0
TCGA-BA-A6DJ	0.180783232527851	0.242862995514425	0.15678831899631	0	0	0	0	0	0	0	0	0	0.309562065640963	0	0	0	0	0	0	0	0	0	0	0	0	0	0	0	0	0
TCGA-CX-7086	0	0.161675114375966	0	0	0	0	0	0.069611741303536	0	0	0.126651305478822	0	0.185572139263139	0	0	0.379044762015423	0	0	0	0	0	0	0	0	0	0	0	0	0	0
TCGA-T2-A6WX	0.127443066751207	0.396001009870007	0	0	0	0	0	0	0	0	0	0	0.368605944717744	0	0	0	0	0	0	0	0	0	0	0	0	0	0	0	0	0
TCGA-F7-A61W	0	0	0	0	0	0	0	0	0	0	0	0	0	0	0	1	0	0	0	0	0	0	0	0	0	0	0	0	0	0
TCGA-QK-A8Z8	0	0	0	0.374407226409851	0	0	0	0.0717339441029251	0	0	0	0	0	0	0	0.305890801684774	0	0	0	0	0	0	0	0	0.0618552837484868	0	0	0	0	0.0634717863833842
TCGA-CV-7099	0.0770620827686879	0.293359752547579	0	0	0	0	0	0	0	0	0	0	0.485716665411866	0	0	0	0	0	0	0	0	0	0	0	0	0	0	0	0	0
TCGA-CR-7376	0.068728340089552	0.12853887319328	0	0	0	0	0	0	0	0	0	0	0.425141638463039	0	0.0793096503808414	0.146953486992811	0	0	0	0	0	0	0	0	0	0	0	0	0	0
TCGA-CR-7398	0	0.11646243934337	0	0.376539237811224	0.335208004092065	0	0	0	0	0	0	0	0	0	0	0	0	0	0	0	0	0	0	0	0.0862682123824952	0	0	0	0	0
TCGA-CR-7389	0.0724434781776152	0	0	0	0.152503711397264	0	0	0	0	0	0.119124652145884	0	0	0	0	0.379592598111101	0	0	0	0	0.153673981555202	0.111720819494836	0	0	0	0	0	0	0	0
TCGA-CQ-5334	0.216770411322665	0.136113010091499	0	0	0	0	0	0	0	0	0	0	0.370655437637779	0	0	0.0948899189803731	0	0	0	0	0	0	0	0	0	0	0	0	0	0
TCGA-CV-A463	0.175620195180305	0.361570292433115	0	0	0	0	0	0	0	0	0	0	0.174348418900204	0	0	0	0	0	0	0	0	0	0	0	0	0	0	0	0	0.114666749485616
TCGA-BB-4227	0	0.201188370794694	0	0	0.132503477779222	0	0	0	0	0	0	0	0.621397052311835	0	0	0	0	0	0	0	0	0	0	0	0	0	0	0	0	0
TCGA-D6-A6EM	0.174911944415226	0	0	0	0	0	0.158474593956777	0.064306770157615	0	0	0	0	0	0	0	0.314679261328574	0	0	0	0	0	0.0842914801251	0	0	0	0.087144902930402	0	0	0	0
TCGA-IQ-A61I	0.086398734672574	0.654385380018689	0	0	0	0	0	0	0	0	0	0	0.131422012254586	0	0	0	0	0	0	0	0	0	0	0	0	0	0	0	0	0
TCGA-CV-6960	0	0	0	0.138915750757366	0	0	0	0.250894639278993	0	0	0	0	0.0689789388623815	0.119720857664045	0	0.250646165259282	0	0	0	0	0	0	0	0.0969877292517839	0	0	0	0	0	0
TCGA-D6-A6EQ	0	0.183988407357876	0	0	0.232097628270158	0	0	0.119225597069263	0	0	0	0	0.110298386657422	0	0.0615161921230024	0	0	0	0.176199868740213	0	0	0	0	0	0	0	0	0	0	0
TCGA-C9-A480	0.283738369982498	0.224260732564296	0	0	0	0.0819613360307153	0	0	0	0.106617619631012	0	0	0	0	0	0	0	0	0	0	0	0	0	0.107930084063011	0	0	0	0.0702960687271368	0	0
TCGA-CV-7440	0.0610859737241824	0.0744576531034859	0.185237314311458	0.244637562938742	0	0	0	0	0	0	0	0	0	0	0	0.0702271709014828	0	0	0	0	0	0.0607483348355915	0	0.065184808763522	0	0.102039797744192	0	0	0	0
TCGA-CV-7421	0.108684877890578	0.111901210406519	0.234239012807055	0	0	0	0	0	0	0	0	0	0.171121501198883	0	0	0	0	0	0.0937157242056572	0	0	0	0	0	0	0	0.0776983341610416	0	0	0
TCGA-BA-5555	0	0	0	0	0	0.0747108117511734	0	0	0	0	0	0	0	0	0	0.67386969987763	0	0	0	0	0	0	0	0.0874206083994912	0	0	0	0	0	0
TCGA-BA-A6DD	0.140966412436543	0	0	0	0	0	0	0	0	0	0	0	0	0	0	0.799367496300361	0	0	0	0	0	0	0	0	0	0	0	0	0	0
TCGA-RS-A6TP	0.0679365869309534	0.382560221474414	0	0	0	0	0.0607168520895647	0	0	0	0	0	0.406169004004389	0	0	0	0	0	0	0	0	0	0	0	0	0	0	0	0	0
TCGA-UF-A7JJ	0	0	0	0	0	0	0	0	0	0	0	0	0	0	0	0.673863218986985	0	0	0	0	0	0	0	0	0	0	0	0	0.188543000034595	0
TCGA-BB-4224	0.156742041608915	0.174714513490075	0	0	0	0	0	0	0	0.118889247910141	0	0	0.319644134139291	0	0	0.0752475955572002	0	0	0	0	0	0	0	0	0	0	0	0	0	0
TCGA-CQ-5332	0.161428509538165	0.109068071458819	0.0659457877615142	0	0.144547468253849	0	0	0.108679759628989	0	0	0	0	0.0799304691490149	0	0	0.0612928791176447	0	0.0605283480183356	0	0	0	0	0	0	0	0	0	0	0	0
TCGA-HD-A4C1	0.101974816944895	0.293939733891778	0	0	0	0	0	0.143950040257702	0	0	0.0948273074876746	0	0.223808688390238	0	0	0	0	0	0	0	0.141499395851149	0	0	0	0	0	0	0	0	0
TCGA-MT-A67G	0.662648244496509	0.28643773521404	0	0	0	0	0	0	0	0	0	0	0	0	0	0	0	0	0	0	0	0	0	0	0	0	0	0	0	0
TCGA-CV-6961	0	0.47661654788957	0	0	0	0	0	0	0	0	0	0	0.430450550628185	0	0	0	0	0	0	0	0	0	0	0	0	0	0	0	0	0
TCGA-BB-4225	0.528252514315553	0.383963492611571	0	0	0	0	0	0	0	0	0	0	0	0	0	0	0	0	0	0	0	0	0	0	0	0	0	0	0	0
TCGA-HD-8634	0.14114204054099	0.167932651606863	0.177505589135075	0	0	0	0.114488313860393	0	0	0.0868524333101484	0	0	0.0791274842329183	0.0937126551886968	0	0	0	0	0	0	0	0	0	0	0	0.108675853659619	0	0	0	0
TCGA-TN-A7HL	0	0.550404308216657	0	0	0	0	0	0	0	0	0	0	0.374667587437275	0	0	0	0	0	0	0	0	0	0	0	0	0	0	0	0	0
TCGA-QK-A6VB	0	0	0	0	0	0	0	0	0	0	0	0.152774692272743	0	0.314380725794747	0	0	0	0	0	0.385605746745788	0	0	0	0	0	0	0	0	0	0
TCGA-BA-A6DL	0.0663573770455115	0.0914134913276831	0.10030383568413	0	0	0	0	0.0988994410298059	0	0.105274965754058	0	0	0.102420852206617	0	0	0.0637179654596042	0	0	0	0	0	0.065948305493508	0	0	0	0.172274086910656	0	0	0	0
TCGA-UF-A7JC	0	0.0639863923570064	0	0	0	0	0	0	0	0	0	0	0	0.0789696144011503	0	0.841213385794603	0	0	0	0	0	0	0	0	0	0	0	0	0	0
TCGA-CV-7414	0.0871868211975024	0.197070608237537	0	0	0	0	0	0	0	0	0	0	0.431015710024108	0	0	0.248263295991359	0	0	0	0	0	0	0	0	0	0	0	0	0	0
TCGA-F7-A624	0	0	0	0	0	0.0635014007664757	0	0	0	0	0	0.124754327930305	0	0	0	0	0	0	0	0	0.493134868129231	0	0	0	0	0.245498719571842	0	0	0	0
TCGA-CR-7388	0	0.186791981904461	0.215761035123091	0.203543158129934	0	0	0	0	0	0	0	0	0.18492192909403	0	0	0	0	0	0	0	0	0	0	0.0759703002680364	0	0.062674987469927	0	0	0	0
TCGA-IQ-7630	0.437861038092356	0.110082410072551	0	0	0	0	0	0	0	0	0	0	0.141401626386774	0	0	0.0859203563605658	0	0	0	0	0	0	0	0	0	0	0	0	0	0.182510047508066
TCGA-UF-A7J9	0	0.0985490055011009	0.098432846842298	0	0	0	0	0	0	0	0.0796735267084482	0	0.22707611398187	0	0	0.219710797832514	0	0	0	0	0	0	0	0	0	0	0	0	0.0891068408832348	0
TCGA-P3-A6T0	0.345113927522163	0	0	0	0	0	0	0.0953806939500372	0	0	0.0950254199342048	0	0.0874316997367007	0	0	0	0	0	0	0	0.1701262035529	0	0	0	0	0	0	0	0	0.107300413677618
TCGA-CR-6474	0	0.0794213046717055	0.131169608705969	0	0	0	0	0	0	0	0	0	0.236415117810258	0	0	0.17915966892532	0	0	0.0826967351082626	0	0	0	0	0	0	0.114730237102726	0	0	0	0
TCGA-UF-A7JD	0.130142493701609	0	0	0	0	0	0	0.102003637232074	0	0.0677557730643393	0	0	0	0	0	0.609821332890712	0	0	0	0	0	0	0	0	0	0	0	0	0	0
TCGA-CV-7255	0.116853795280996	0.106805102412271	0	0	0	0	0	0	0	0	0	0	0	0	0	0.320094963337035	0	0	0.109938785181872	0	0	0	0	0	0	0.0610706872269152	0	0	0	0
TCGA-F7-A50G	0.367022707738406	0	0.133513917800135	0	0	0	0	0	0	0.0747102892930839	0	0	0.305521008644792	0	0	0	0	0	0	0	0	0	0	0	0	0	0	0	0	0
TCGA-CV-7095	0.149776330666629	0.220000871572197	0.284859978368098	0	0	0	0	0	0	0	0	0	0.286036910131731	0	0	0	0	0	0	0	0	0	0	0	0	0	0	0	0	0
TCGA-CN-A6V3	0	0	0	0.410372520471714	0	0	0	0	0	0	0	0	0	0	0	0.322030012560049	0	0	0	0	0	0	0	0	0	0.0999656226616675	0	0	0	0
TCGA-TN-A7HI	0.333132116860549	0.180263594351783	0	0	0	0	0	0	0	0	0	0	0	0	0.106620930394819	0	0	0.167732698988229	0	0	0	0	0	0	0	0	0	0	0	0.193314383577621
TCGA-CR-7386	0	0.298454930151413	0	0	0	0	0	0	0	0	0	0	0.559484290893454	0	0	0	0	0	0	0	0	0	0	0	0	0	0	0	0	0
TCGA-BA-A4II	0	0.0970551462788858	0	0	0.411905368680187	0	0	0	0	0.0832925768491246	0	0	0.0679822991583406	0	0	0.152865546599277	0	0.0799990787366693	0	0	0	0	0	0	0	0	0	0	0	0
TCGA-CV-6934	0.133768689802018	0	0	0	0	0	0	0.0914757154511842	0	0	0	0	0	0	0	0.696328382932756	0	0	0	0	0	0	0	0	0	0	0	0	0	0
TCGA-CV-6935	0	0.156205940533032	0.174961579876156	0.240056984352744	0	0	0	0	0	0	0	0	0.118192889103598	0	0	0	0	0	0	0.0645637706011487	0	0	0	0	0	0	0	0	0.0887576114005466	0
TCGA-UF-A7JH	0.205566173213405	0	0	0	0	0	0	0	0	0	0	0	0	0	0	0.292680389899806	0	0	0.113332693907607	0	0	0	0	0	0	0	0	0	0	0.208823981138756
TCGA-CR-6481	0	0.634857722232784	0	0	0	0	0	0	0	0	0	0	0.31399563895687	0	0	0	0	0	0	0	0	0	0	0	0	0	0	0	0	0
TCGA-CQ-6221	0	0.100613305763197	0.343089275547423	0	0	0	0	0	0	0	0	0	0.391513208310613	0	0	0	0	0	0.071049494548263	0	0	0	0	0	0	0	0	0	0	0
TCGA-CR-6487	0.297292227566482	0.273816286687533	0	0	0	0	0	0	0	0	0	0	0.243132804089723	0	0	0	0	0	0	0.0611987018106872	0.103368274682906	0	0	0	0	0	0	0	0	0
TCGA-CV-A6JZ	0	0	0	0	0	0	0	0	0	0.0766241340352042	0.0652235313420721	0	0	0	0	0.480433945079386	0	0	0	0	0	0	0	0	0.122975170311485	0	0	0	0	0
TCGA-CV-7097	0.156855607328805	0	0	0	0	0	0.0948701366679904	0	0	0	0	0	0	0	0	0.60001893769569	0	0	0	0	0	0	0	0	0	0	0	0	0	0
TCGA-CN-A6V7	0.463405811427493	0.308150438368176	0	0	0	0	0	0	0	0	0	0	0.0864824262792001	0	0	0	0	0	0	0	0	0	0	0	0	0	0	0	0	0
TCGA-CN-4740	0.147660462951257	0.112665389093485	0	0	0	0	0	0	0	0.0730451126737627	0.0759237439601644	0	0.292972678076755	0	0	0.230912929222069	0	0	0	0	0	0	0	0	0	0	0	0	0	0
TCGA-CV-6436	0.383355422453578	0.14779758639353	0	0	0	0	0	0	0	0	0	0	0.0620019723411896	0	0	0	0	0	0	0	0.110455000577238	0	0	0	0	0	0	0.0770693201962325	0.0942104083036372	0
TCGA-CV-A45Y	0.154088430003649	0	0.1000479383039	0	0	0	0	0	0	0	0	0	0.424242874313058	0	0	0.223549013549816	0	0	0	0	0	0	0	0	0	0	0	0	0	0
TCGA-UF-A719	0.124240388998733	0	0	0	0.371466959712839	0	0	0	0	0	0	0	0	0	0	0.311993113926559	0	0	0	0	0	0	0	0	0	0	0	0	0	0
TCGA-CV-5439	0	0.0726759015843933	0	0	0	0	0	0	0	0	0	0	0	0	0	0.36360213668121	0	0.149754460034931	0	0	0	0.0953318006401462	0.0924679204736883	0.0659795496019709	0	0.0902382405391138	0	0	0	0
TCGA-P3-A5Q5	0.0790258947895317	0.344422765274749	0	0	0	0	0	0	0	0.0636130567189592	0	0	0.450228339252436	0	0	0	0	0	0	0	0	0	0	0	0	0	0	0	0	0
TCGA-CV-7101	0	0.125006544601223	0	0	0	0	0	0	0	0	0.0949953224218765	0	0.0657346987423884	0	0	0.44649878502869	0	0.076573800261832	0	0	0	0	0	0	0	0	0	0	0	0
TCGA-CN-5370	0.176187586443519	0.245830054539157	0	0	0.333520097664714	0	0	0	0	0	0	0	0.158557390295909	0	0	0	0	0	0	0	0	0	0	0	0	0.0630163834810814	0	0	0	0
TCGA-CN-A63Y	0.0867967250613835	0.463820521965071	0	0	0	0	0.102505062104816	0	0	0	0	0	0.331542534401537	0	0	0	0	0	0	0	0	0	0	0	0	0	0	0	0	0
TCGA-BA-4076	0	0	0.143843671505844	0.339446826758837	0	0	0	0.0837362808151078	0	0	0	0	0	0	0	0.259037338184772	0	0	0	0	0	0	0	0	0	0	0	0	0	0
TCGA-CQ-6219	0.0767086402677262	0.202223525896391	0	0	0	0	0	0	0	0	0	0	0.215346597390153	0	0	0.50572123644573	0	0	0	0	0	0	0	0	0	0	0	0	0	0
TCGA-P3-A6T6	0.0744592550030426	0.235169378807087	0.368412398089709	0	0	0	0	0	0	0	0	0	0.196505801785806	0	0	0	0	0	0	0	0	0	0	0	0	0	0	0	0	0
TCGA-CV-6951	0	0.138355212971738	0	0	0	0	0	0	0	0.087477607522685	0	0	0.173008810194155	0	0	0.389461232899841	0	0	0	0	0	0	0	0	0	0	0	0	0	0
TCGA-CR-6491	0.108337136364055	0	0	0	0	0	0	0	0	0	0	0	0	0	0	0.748615400030873	0	0	0	0	0	0	0	0	0	0	0	0	0	0
TCGA-HD-7753	0	0	0	0	0	0	0	0	0	0	0	0	0	0	0	0.97258744291905	0	0	0	0	0	0	0	0	0	0	0	0	0	0
TCGA-QK-A6IH	0.173459522442447	0	0	0	0.106151605191051	0	0	0	0	0	0	0	0.242606427753444	0	0	0	0	0	0	0	0	0	0	0	0	0	0	0	0	0.323524277106095
TCGA-CV-7406	0	0.532456840336971	0.149247675600375	0	0	0	0	0	0	0	0	0	0.147740027488696	0	0	0	0	0	0	0	0	0	0	0	0	0	0	0	0	0
TCGA-KU-A6H7	0.0625744611801417	0.499525458408267	0	0	0	0	0	0	0	0	0	0	0.374421510892855	0	0	0	0	0	0	0	0	0	0	0	0	0	0	0	0	0
TCGA-CR-5243	0.405840013554806	0	0.0979158263990988	0	0	0	0.0771316972915826	0	0	0	0	0	0.163964025478201	0	0	0	0	0	0	0	0	0	0	0.120536928723033	0	0	0	0	0	0
TCGA-CQ-5331	0	0.369733679611089	0	0	0	0	0	0.0942889590806867	0	0	0	0	0.486408032306654	0	0	0	0	0	0	0	0	0	0	0	0	0	0	0	0	0
TCGA-T3-A92N	0.101016838759611	0.321278993684467	0	0	0	0	0	0	0	0	0	0	0	0	0	0.435285133167959	0	0	0	0	0	0	0	0	0	0	0	0	0	0
TCGA-CV-7238	0.0957848493489885	0.135367718703334	0	0	0.173798834286829	0	0	0	0	0.0832866754432701	0.19680628739182	0	0.123421465936313	0	0	0	0	0	0	0	0.0798623301164265	0	0	0	0	0	0.0602931125426862	0	0	0
TCGA-CQ-A4C6	0.128500191569591	0.154313000949897	0	0	0	0	0.141156248417989	0	0	0	0	0	0.38625332586529	0	0	0.140503556339	0	0	0	0	0	0	0	0	0	0	0	0	0	0
TCGA-CV-6956	0	0	0.136296924822863	0	0	0	0.140579420682356	0.153738329819867	0	0	0	0	0.139693475074709	0	0	0.158881850620789	0	0	0	0	0	0	0	0	0.105888368254361	0	0	0	0	0
TCGA-CV-A45X	0.0879634477812163	0	0	0	0.482527739620681	0	0	0	0	0	0	0	0.117249204890248	0	0	0	0	0	0	0	0	0	0	0.0795586261349917	0	0	0	0	0	0
TCGA-BA-6870	0	0.152380031774681	0	0	0	0	0	0	0	0	0	0	0	0	0	0.753424254341875	0	0	0	0	0	0	0	0	0	0	0	0	0	0
TCGA-CQ-5325	0	0	0	0	0.222985589044701	0	0	0.135712189265041	0.143729783942232	0.11239590403862	0.0610792548436946	0	0	0	0	0.169681210905119	0	0	0	0	0.0785287928930319	0	0	0	0	0	0	0	0	0
TCGA-BA-6873	0.32945124088619	0.0969267996835644	0	0	0	0	0	0	0	0	0	0	0.130316994473248	0	0	0.228949208463093	0	0	0.179631072522726	0	0	0	0	0	0	0	0	0	0	0
TCGA-CN-4739	0.0985614107053233	0	0	0.186207644960109	0	0	0	0.0635024461158958	0	0	0	0	0	0	0	0.284753163208638	0	0	0	0	0	0.10417023293218	0	0	0.111792779507894	0	0	0	0	0
TCGA-CN-A498	0.0792367417756765	0.16020938415986	0	0	0	0	0	0	0	0	0	0	0.134630605189725	0	0	0.50669994742378	0	0	0	0	0	0	0	0	0	0	0	0	0	0
TCGA-BA-6872	0	0.133059836037049	0	0	0	0	0	0	0	0	0	0	0.130631836598957	0	0	0.603277992031834	0	0	0	0	0	0	0	0	0	0	0	0	0	0
TCGA-CR-5248	0	0.312830168335123	0	0	0	0	0	0	0	0	0	0	0.458579595846061	0	0	0	0	0	0	0	0	0	0	0	0	0	0	0	0	0
TCGA-BA-6869	0	0	0	0.307041885880632	0	0	0	0.175429594846696	0	0	0	0	0.0763407621151618	0	0	0.279078328775352	0	0	0	0	0	0	0	0	0	0	0	0	0	0.101223022972722
TCGA-D6-6826	0.154960705677374	0.0861564770291946	0.272425307633923	0	0	0	0	0	0	0	0	0	0.291164575442764	0	0.0662987968301557	0	0	0	0	0	0	0	0	0	0	0	0	0	0	0
TCGA-HD-7754	0.550817229445085	0.0879041121445777	0	0	0	0	0.0906058394970959	0	0	0.0713952926805738	0	0	0	0	0	0.199277526232667	0	0	0	0	0	0	0	0	0	0	0	0	0	0
TCGA-CN-4735	0	0.336069322493499	0	0	0	0	0	0.234391507591969	0	0	0.0715642199192977	0	0.103128650220381	0	0	0	0	0	0	0	0	0	0	0	0	0.0616156889538649	0	0	0	0
TCGA-HD-8635	0	0.122003253186034	0.281242070330512	0	0.0748128962559906	0	0	0	0	0	0	0	0.218096520970893	0	0	0.130893921093074	0	0	0	0	0	0	0	0	0	0	0	0	0	0
TCGA-BA-A6DI	0	0.0950029040389164	0	0	0.36272574145625	0	0	0.241954340969006	0	0	0	0	0	0	0	0.0971619744235601	0	0	0	0	0	0	0	0	0	0	0	0	0	0.115243088346517
TCGA-CN-5359	0.0651869163196542	0.0788919533705524	0.202242093861458	0	0	0	0	0	0.0939742134449561	0	0	0	0	0	0	0.253402022250573	0	0.188254933130924	0	0	0	0	0	0	0	0	0	0	0	0
TCGA-CQ-7064	0.136284261419122	0.15493803241011	0.129919990296301	0	0	0	0.118139755759622	0	0	0	0	0	0.369306011774036	0	0	0	0	0.0674693190416425	0	0	0	0	0	0	0	0	0	0	0	0
TCGA-P3-A6T5	0.120903037204177	0.227928300022881	0.161682361233778	0	0	0	0.0769477294521415	0	0	0	0	0	0.184210390877474	0	0	0.082782564032522	0	0	0	0	0	0	0	0	0	0.0633449517284734	0	0	0	0
TCGA-BA-5151	0.226227508202145	0.134002930112086	0.233721632054441	0	0	0	0	0	0	0	0	0.141478292851646	0	0	0.089844328214146	0	0	0.120179906326522	0	0	0	0	0	0	0	0	0	0	0	0
TCGA-IQ-A61E	0.118548274810871	0.28183169035753	0	0	0	0	0	0	0	0	0.0842845696458728	0	0.428766670705021	0	0	0	0	0	0	0	0	0	0	0	0	0	0	0	0	0
TCGA-CV-6952	0	0.112935078470232	0	0	0	0	0	0	0	0	0	0	0.129636609092246	0	0	0.757428312437522	0	0	0	0	0	0	0	0	0	0	0	0	0	0
TCGA-D6-A74Q	0	0.132235787875036	0	0.182861662911053	0	0	0	0.152264958717018	0	0	0	0	0.157691473644729	0	0	0	0	0	0.0887594928114648	0	0	0	0	0	0	0	0	0	0	0
TCGA-CV-7254	0	0	0.121454712636858	0.153592345781807	0	0	0	0.232671120444415	0	0	0	0.0969477672572711	0	0	0	0.141990178944999	0	0.0775671126743733	0	0	0	0	0	0	0	0	0	0	0	0
TCGA-CV-5970	0.311095133131696	0.315318465814424	0	0	0	0	0	0	0	0	0	0	0.239984768275075	0	0	0	0.0894433695446248	0	0	0	0	0	0	0	0	0	0	0	0	0
TCGA-CV-7434	0.198251271426439	0	0	0	0	0	0	0	0	0	0	0	0	0	0	0.503906339869536	0	0	0	0	0	0	0	0.144182415271359	0	0	0	0	0	0
TCGA-CV-7568	0	0	0	0	0	0	0.655105649240306	0	0	0	0.24539107683077	0	0	0	0	0.0750293079655978	0	0	0	0	0	0	0	0	0	0	0	0	0	0
TCGA-QK-AA3J	0	0.187229689889208	0	0	0	0	0	0	0	0	0.0839240997692259	0	0.109548240390505	0	0	0.593291001519844	0	0	0	0	0	0	0	0	0	0	0	0	0	0
TCGA-CR-7372	0.201905348979064	0	0	0	0	0	0	0.173901033261475	0	0.113761272741464	0	0	0	0	0	0	0	0.275402250693562	0	0	0.105201708080358	0	0	0	0	0	0	0	0	0
TCGA-F7-8489	0.0843785118353848	0.1890669708295	0	0	0	0	0	0	0	0	0	0	0.110613790053736	0	0	0.540565456324361	0	0	0	0	0	0	0	0	0	0	0	0	0	0
TCGA-CN-6019	0.0694313819036937	0.0980233139667657	0	0	0.320623171489303	0	0	0.141220185857424	0	0	0	0	0	0	0	0.200648913956931	0	0.131458386468976	0	0	0	0	0	0	0	0	0	0	0	0
TCGA-CN-4742	0.181495998170679	0	0	0	0	0	0	0.174492467804267	0	0	0	0	0	0	0	0.524892735559859	0	0	0	0	0	0	0	0	0	0	0	0	0	0
TCGA-CN-6997	0	0.106443044780525	0	0	0	0	0	0	0	0	0	0	0.102218824531782	0	0	0.779277538315752	0	0	0	0	0	0	0	0	0	0	0	0	0	0
TCGA-CV-5976	0.131871859524267	0.204467031998615	0	0	0	0	0	0	0	0	0	0	0	0	0	0.544517412207056	0	0	0	0	0	0	0	0	0	0	0	0	0	0
TCGA-CQ-6220	0.140229394719135	0.0783827769385848	0.137985309992157	0	0	0	0	0	0	0	0	0	0.368323025027468	0	0.0611442268603629	0	0	0	0	0	0	0	0	0	0	0.0996261658054686	0	0	0	0
TCGA-BA-4074	0	0	0	0	0	0	0	0	0	0	0	0	0.0733946846117895	0	0	0.507339938508238	0	0	0.169872507829351	0	0	0	0	0	0	0	0	0	0	0.186473418890871
TCGA-RS-A6TO	0.172923738717643	0.196280131739546	0	0	0	0	0	0	0	0	0	0	0.183031780958147	0	0	0.360871066229746	0	0	0	0	0	0	0	0	0	0	0	0	0	0
TCGA-CV-6945	0	0	0	0.231510787742207	0.274176951126245	0	0.0942327378962035	0	0	0	0	0.090385561542597	0	0	0	0	0	0	0.0939416867984735	0	0	0	0	0	0	0	0	0	0	0
TCGA-HD-A633	0.0656285287492854	0.256658625063927	0	0	0	0	0.0738041643641891	0	0	0	0	0	0.202553730911301	0	0	0	0	0.164111950766216	0	0	0	0	0	0	0	0	0	0	0	0
TCGA-CQ-6228	0.0894589773390672	0	0	0	0	0	0	0	0	0	0	0	0	0	0	0.677338724803312	0	0	0.141717542790643	0	0	0	0	0	0	0	0	0	0	0
TCGA-D6-6517	0.141320476477118	0	0	0	0	0	0	0	0	0	0	0	0	0	0	0.733081841576976	0	0	0	0	0	0	0	0	0	0	0	0	0	0.080066253274725
TCGA-CV-7415	0.12154524385706	0.144806280683833	0	0	0	0	0	0	0	0	0	0	0.24473027921432	0	0	0.437214218089215	0	0	0	0	0	0	0	0	0	0	0	0	0	0
TCGA-CV-A6K2	0	0.48689059569554	0	0	0	0	0	0	0	0	0	0	0.437000682948873	0	0	0	0	0	0	0	0	0	0	0	0	0	0	0	0	0
TCGA-UF-A718	0.244133743374055	0	0.295625419165538	0.0865689831153799	0	0	0.113802768637035	0	0	0	0	0	0	0	0	0	0	0	0	0	0.105339266872483	0.0679052682917434	0	0	0	0	0	0	0	0
TCGA-CN-5360	0	0	0	0.541358207302558	0.123572395110756	0	0	0	0	0	0	0	0	0	0	0	0	0	0	0.0794537981728621	0	0	0	0	0.0785475342952108	0	0	0	0	0
TCGA-IQ-A61G	0	0	0	0	0.404111908925141	0.0880982880672894	0	0.231484812991079	0	0	0	0	0	0	0	0	0	0	0	0	0	0	0	0	0	0	0	0	0	0.101342715479069
TCGA-QK-A8ZB	0.139554295422643	0	0.156901273790177	0	0	0	0	0	0	0	0.10451839587162	0	0.285153503607802	0	0	0	0	0	0	0	0.0608932035052092	0	0	0	0	0	0	0	0.071692431487985	0
TCGA-CV-A6JT	0.248320747528848	0.136185750388536	0.134889184843606	0	0	0	0	0	0	0	0	0	0.0812512376312516	0.0792816217513701	0	0	0	0	0	0	0	0	0	0	0	0	0	0	0	0.17444649385453
TCGA-QK-A6II	0.0655958548758952	0.114336522298111	0	0	0	0	0	0	0	0	0	0	0.418131101684728	0	0	0.319847352056394	0	0	0	0	0	0	0	0	0	0	0	0	0	0
TCGA-IQ-A61H	0.108207367865425	0.133172044582724	0.102612801366382	0	0	0	0.0783677173414377	0	0	0	0	0	0.231638321813946	0	0	0.268595598214504	0	0	0	0	0	0	0	0	0	0	0	0	0	0
TCGA-CQ-A4C7	0	0.0937642840267718	0	0	0.355699810133207	0	0	0.0878895634860774	0	0	0.0760496968274559	0	0.13982678727336	0	0	0	0	0	0	0	0	0	0	0	0	0	0	0	0	0.0960768226395141
TCGA-CR-6477	0.120185303797132	0.0932153972669463	0	0	0	0	0	0	0	0	0	0	0	0	0	0.757309338855278	0	0	0	0	0	0	0	0	0	0	0	0	0	0
TCGA-CN-6010	0	0	0.370957081751739	0.220742190891138	0	0	0	0	0	0	0	0.0688031574047521	0	0.0762810146603425	0	0	0	0	0	0	0	0	0	0	0	0	0.147707230499571	0	0	0
TCGA-CN-6996	0.14804740433444	0.168056441123993	0.105354924074589	0	0	0	0	0	0.0717447917457682	0	0	0	0.228891022843242	0	0	0	0.0929743882630532	0	0	0	0	0	0	0	0	0.116611546370756	0	0	0	0
TCGA-CV-A6JY	0.302159506636602	0.0782868853959648	0	0.0620128073451978	0	0	0.11799069793302	0.0613436196819271	0	0	0	0	0	0	0	0	0	0	0	0	0.135064948872599	0	0	0	0	0.0853831988073847	0	0	0	0
TCGA-DQ-7592	0	0	0	0.0839704015627265	0.228439487985346	0.169823256188351	0.101148778196215	0	0	0	0	0	0.121837488409611	0	0	0	0	0	0	0	0	0	0	0	0	0.139716095991453	0	0	0	0
TCGA-CV-6936	0.0747402402096781	0.327653449266978	0.123964516648161	0	0	0	0	0	0	0	0	0	0.290554489817188	0	0	0	0	0	0	0	0	0	0	0	0	0	0	0	0	0
TCGA-CR-6480	0	0.500095891331104	0	0	0.143144440735721	0	0	0	0	0	0	0	0.279097163769915	0	0	0	0	0	0	0	0	0	0	0	0	0	0	0	0	0
TCGA-CN-5367	0.125273514964325	0	0.141346214936474	0	0	0	0	0	0	0	0	0	0	0	0	0.473309796651507	0	0	0	0	0	0	0	0	0	0.222547706223944	0	0	0	0
TCGA-CQ-A4CE	0.381918733942362	0.10110742114049	0	0	0.122066392893302	0	0	0	0	0	0	0	0	0	0	0	0	0.267492923806721	0	0	0	0	0.0622544895001436	0	0	0	0	0	0	0
TCGA-CN-5355	0.0978082208815414	0	0	0	0	0	0	0	0	0	0	0	0	0	0	0.537066470846348	0	0.0824781678064668	0	0	0	0	0	0	0.220648837402745	0	0	0	0	0
TCGA-CV-7247	0.115560356772957	0.204922083208596	0.111904473541849	0	0	0	0	0	0.264149142209087	0	0	0	0.104241840939705	0	0	0	0	0	0	0	0	0	0	0.0787277471984284	0	0	0	0	0	0
TCGA-CR-7380	0.289660369432092	0	0	0.0918719421124164	0	0.0733800002868744	0	0	0	0.0644296545357209	0	0	0.0703389417781387	0	0	0	0	0	0	0	0	0	0	0	0	0	0	0	0	0.323282794565887
TCGA-UF-A71D	0	0	0.15549483154187	0.202713612741435	0	0	0	0	0	0	0	0	0	0	0	0.21866419046313	0	0	0	0	0	0	0	0	0	0	0	0	0	0.236847435446621
TCGA-BA-6868	0	0.119676083510581	0	0	0	0	0	0	0	0	0	0	0.181623028743791	0	0	0.563330049604235	0	0	0	0	0	0	0	0	0	0	0	0	0	0
TCGA-CV-7424	0.130708964064685	0.139374087429982	0.221166329973761	0	0	0	0	0	0	0	0	0.125594402663719	0.173469973109395	0	0	0	0	0	0	0	0	0	0.0634023168227366	0	0	0	0	0	0	0
TCGA-CV-A6JE	0	0.0743593067514874	0	0	0	0	0	0	0	0	0	0	0.266898239188222	0	0	0.526527393952534	0	0	0	0	0	0	0	0	0	0	0	0	0	0
TCGA-CV-7183	0.334126456514279	0.127135128055672	0	0	0	0	0.134411172517378	0.0809861944548693	0	0	0	0	0	0	0	0	0	0.0610354747539803	0	0	0	0	0	0	0.0937273729314605	0	0	0	0.164863624871246	0
TCGA-CV-5443	0.343400154447204	0.113653667070921	0	0	0.109180796769172	0	0.0686540263818576	0.126632719321121	0	0	0	0	0	0.0905667119530406	0	0	0.0626041649353697	0.0616872253416244	0	0	0	0	0	0	0	0	0	0	0	0
TCGA-CQ-A4CD	0.0933721703219463	0.114366182916643	0	0	0	0	0	0	0	0	0	0	0.524570245182483	0	0	0	0	0	0	0	0	0	0	0	0	0.0694062596696905	0	0	0	0.0670659189383584
TCGA-CV-6933	0.0816474337063836	0	0	0	0	0	0	0	0	0	0	0	0.119084143296717	0	0	0.679546126446413	0	0	0	0	0	0.0621786421477613	0	0	0	0	0	0	0	0
TCGA-CN-6995	0	0.0798834662586549	0	0.202830906860489	0.162807148877022	0	0	0.174215445011594	0	0	0	0	0	0	0	0.251280785112516	0	0	0	0	0	0	0	0	0	0	0	0	0	0
TCGA-CR-7401	0.130764975708089	0	0	0	0	0	0.110292348438846	0	0	0	0	0	0.0667901800094363	0	0	0.374944496532351	0	0	0.215210187382614	0	0	0	0	0	0	0.0741206466242222	0	0	0	0
TCGA-KU-A66T	0.208099037424774	0.117078523265215	0.420764532636576	0	0	0	0	0	0	0	0	0	0	0	0	0	0	0	0	0	0	0	0	0	0	0	0	0	0	0
TCGA-CV-A45O	0.0899881936412515	0.521303619573293	0.0828715115646251	0	0	0	0	0	0	0.0645449089055719	0	0	0.224479575016413	0	0	0	0	0	0	0	0	0	0	0	0	0	0	0	0	0
TCGA-CV-7236	0.518820046489178	0.122061355747148	0	0	0	0.0756238420840836	0	0	0	0	0.167228033348171	0	0	0	0	0	0	0	0	0	0	0	0	0	0	0	0	0	0.116266699291897	0
TCGA-CR-7374	0	0.106140930402069	0.0942897964251444	0.120143664917441	0	0	0	0.0747919997017107	0	0	0	0	0.221171399392349	0	0	0.131729009642212	0	0.0802945826032262	0	0	0	0	0	0	0	0	0	0	0	0.0701906367770909
TCGA-CV-A6JD	0.329697952969498	0.0946381857655893	0	0	0	0	0	0	0	0.128155510698645	0	0.150272946906167	0	0	0	0	0	0.0689375111522607	0	0	0.0924371215961961	0	0	0	0	0	0	0	0	0
TCGA-CV-5436	0.0808989854083435	0.121410633169066	0	0	0	0	0	0	0	0	0	0	0.0980703255162755	0	0	0.630696071128808	0	0	0	0	0	0	0	0	0	0	0	0	0	0
TCGA-CV-7407	0.0990532679835507	0	0.0817300889471021	0	0	0	0.179969882273963	0	0	0	0	0	0	0	0	0.51956834507098	0.0673035121484867	0	0	0	0	0	0	0	0	0	0	0	0	0
TCGA-CX-A4AQ	0.125591650391849	0.123912137062395	0	0	0	0	0	0	0	0	0	0	0.0906064906957619	0	0	0.477969509706424	0	0	0	0	0	0	0	0	0	0	0	0	0	0
TCGA-CN-5365	0	0.141212245040393	0.419261589871987	0	0	0	0	0	0	0.136878867373789	0	0	0	0	0	0	0	0	0	0	0	0	0	0	0	0	0	0.0993253147156252	0	0
TCGA-MT-A67D	0	0	0	0	0.187420494875955	0	0.0926308209496453	0.214127428416732	0	0	0.128641122239283	0	0	0	0	0.0841414032454048	0	0	0.23540340426062	0	0	0	0	0	0	0	0	0	0	0
TCGA-UF-A7JT	0.0837140719430729	0.198464199157727	0	0	0	0	0	0	0	0	0	0	0.37730272032389	0	0	0	0	0	0	0	0	0	0	0	0	0	0	0	0	0.231238552581155
TCGA-CV-7243	0.218742694617397	0.312533331115324	0	0	0.250498669688853	0	0	0.061436494736843	0	0	0	0	0	0	0	0	0	0	0	0	0	0	0	0	0	0	0	0	0	0
TCGA-DQ-5624	0.0607290256383307	0.338918273982262	0	0	0	0	0	0	0	0.063062085217221	0	0	0.263410979756656	0	0.0710701884769914	0	0	0	0	0	0	0	0	0	0	0.103600115801601	0	0	0	0
TCGA-CR-7382	0.348379478514727	0	0	0	0	0	0.124231785670731	0	0	0	0	0	0.246449036122415	0	0	0	0	0	0.202862654423579	0	0	0	0	0	0	0	0	0	0	0
TCGA-CV-7177	0.0927558007222892	0	0.0789287640187184	0	0	0	0.15664173015254	0	0	0	0	0	0.278063443409406	0	0	0.252870718806508	0	0	0	0	0	0	0	0.0667200219844825	0	0	0	0	0	0
TCGA-CN-A63U	0	0	0.0608813832885617	0.285557678286719	0.0971823657091707	0	0	0.112142233886213	0	0	0	0	0	0	0	0.29054906883365	0	0	0	0	0	0	0	0	0	0	0	0	0	0
TCGA-CV-6959	0.218763191915001	0	0.110327432541399	0	0	0	0	0	0	0	0	0	0.129071352618092	0.066259401140338	0	0.144330664699661	0	0.100459333480057	0	0	0	0	0.0601997769007343	0.0677048482623924	0	0	0	0	0	0
TCGA-CN-5369	0	0.244965174852269	0	0	0	0.210918881802975	0	0	0	0	0	0	0.26366748779057	0	0	0	0	0	0	0	0.0874843112134584	0	0	0	0	0	0	0	0	0
TCGA-UF-A71E	0.218071883126471	0	0	0.0910323231774407	0	0	0.0830124910849051	0.0664972387370411	0	0	0	0	0	0	0	0.454565925087993	0	0	0	0	0	0	0	0	0	0	0	0	0	0
TCGA-CV-A45W	0	0.0746148803221986	0.116334848187913	0.481876456434179	0	0	0	0	0	0	0	0	0	0	0	0.180060180003009	0	0	0	0	0	0	0	0	0	0	0	0	0	0
TCGA-CV-7252	0	0.166830412332364	0	0	0	0	0.155520888827313	0	0	0	0	0	0.154204995947785	0	0	0	0	0.169066436647876	0.154306913664921	0	0	0	0	0	0	0	0	0	0	0.130090240214426
TCGA-CR-6478	0	0.3625485557232	0	0	0	0	0	0	0	0	0.0664455393113021	0	0	0	0	0.387443827095832	0	0	0	0	0	0	0	0	0	0	0	0	0	0.183562077869666
TCGA-CN-6020	0.0769032848763757	0.150233073012553	0	0	0	0	0	0.140486040127591	0	0	0	0	0.0726441954560167	0	0	0.458515802346905	0	0	0	0	0	0	0	0	0	0	0	0	0	0
TCGA-CR-6471	0.192403389794071	0.060403872754854	0.158447711643666	0	0	0	0.096215141256149	0	0	0	0	0	0	0	0	0.394142628232365	0	0	0	0	0	0	0	0	0	0	0	0	0	0
TCGA-CV-7263	0.194421815116861	0.0699634513421453	0	0	0	0	0	0.107346701468013	0	0	0.164886835428422	0	0	0	0	0.4535868686187	0	0	0	0	0	0	0	0	0	0	0	0	0	0
TCGA-DQ-5631	0.220127966386858	0.0996532749846051	0	0	0.269785133728866	0	0.109966421577294	0	0	0	0	0	0.077951068570213	0	0	0	0	0.0666932798054363	0	0	0	0	0	0	0	0	0	0	0	0
TCGA-BB-8596	0	0.0629662322520244	0	0	0	0	0	0	0	0	0.144058792843719	0	0.342352372559188	0	0	0.347071946599343	0	0	0	0	0	0	0	0	0	0	0	0	0	0
TCGA-CN-A63T	0	0	0	0.299773698577307	0	0	0	0	0	0	0	0.0826594380716641	0	0	0	0.242713975487873	0	0	0	0	0	0	0	0	0.0744887929946699	0	0	0	0	0
TCGA-QK-A6V9	0.421863345864753	0.07779181770409	0	0	0	0	0.200804263084596	0	0	0	0	0	0.149467782203937	0	0	0	0	0	0	0	0	0	0	0	0	0	0	0	0.0799983278554018	0
TCGA-CR-7367	0.142277153433632	0.076417674095761	0	0	0	0	0	0.155524901377223	0	0	0	0	0	0	0	0.342169374281561	0	0.0755657570449876	0	0	0	0	0	0	0	0	0	0	0	0.0621822657109923
TCGA-CV-5973	0.396984865992007	0	0	0	0	0	0.0928648105653094	0	0	0	0	0	0.090235333698855	0	0	0	0	0.128386336311135	0	0.0905005375667214	0	0.0986124833859093	0	0	0	0	0	0	0	0
TCGA-CN-5373	0.162403480131623	0.14881818906721	0	0	0.0708621399578366	0	0	0	0	0	0	0	0	0	0	0.493035489034325	0	0	0	0	0	0	0	0	0	0	0	0	0	0
TCGA-UF-A71B	0.0677053704182396	0.0879983972326616	0	0	0	0	0	0	0	0	0	0	0.0716462844061865	0	0	0.673063906689182	0	0	0.0787440283629286	0	0	0	0	0	0	0	0	0	0	0
TCGA-T3-A92M	0	0.225721915726574	0	0	0	0	0	0	0	0	0	0	0.468174919320005	0	0	0.134231951370483	0	0	0	0	0	0	0	0	0	0	0	0	0	0
TCGA-CV-A45Q	0.119317854187025	0.222359922558657	0.16593585657387	0	0	0	0	0	0	0	0	0	0.322649425686881	0	0	0	0	0	0	0	0	0	0	0	0	0	0	0	0	0
TCGA-MZ-A7D7	0	0.183378695626248	0	0	0	0	0	0	0	0	0	0	0.308544637934082	0	0	0.48968410877087	0	0	0	0	0	0	0	0	0	0	0	0	0	0
TCGA-D6-A6EK	0	0	0	0	0	0	0	0	0	0	0.101077506513798	0	0	0	0	0.580282236681324	0	0	0	0	0	0	0	0	0	0	0	0	0	0
TCGA-CQ-A4CG	0.120453636798932	0	0.113629781621451	0	0	0	0.113601991956278	0	0.0688893598533526	0	0	0	0	0	0	0	0	0.232944292915579	0	0.110260182233941	0	0	0	0	0	0	0	0	0	0.118061469199326
TCGA-CV-7427	0	0.45841620716371	0	0	0	0	0	0	0	0	0	0	0.535080108498527	0	0	0	0	0	0	0	0	0	0	0	0	0	0	0	0	0
TCGA-CN-4727	0	0	0.117800009723525	0.287425291221021	0	0	0	0.153548513401849	0	0	0	0	0	0	0	0.106611640000643	0	0.0957743458855791	0	0	0	0	0	0	0.0734609960000679	0	0	0	0	0.12452253063403
TCGA-BB-A5HZ	0	0.099521000227837	0.175953483432843	0	0.0920481349283844	0.148534740399706	0	0	0	0	0	0	0	0	0	0	0	0.173175925178936	0	0	0	0	0	0	0	0	0	0	0	0.141862609317032
TCGA-BA-A6D8	0.0723001475573852	0	0	0	0.397055684188893	0	0	0	0	0	0	0	0.0819358348015394	0	0	0.276242332133902	0	0	0	0	0	0	0	0	0.060820858447505	0	0	0	0	0
TCGA-CQ-6222	0.441275987753297	0	0	0	0	0	0.120362113354708	0	0	0	0	0	0	0	0	0.438361879762993	0	0	0	0	0	0	0	0	0	0	0	0	0	0
TCGA-CR-7369	0	0.0939231738897885	0	0	0	0	0	0	0	0	0	0	0	0	0	0.665141873316025	0	0	0.135738608153422	0	0	0	0	0	0	0	0	0	0	0
TCGA-T2-A6WZ	0.155031413324226	0	0	0	0	0	0	0.135875933287277	0	0	0	0	0.206864003727442	0	0	0.372059988228214	0	0	0	0	0	0	0	0	0	0	0	0	0	0
TCGA-CN-6023	0	0.202552739791442	0.28224763225191	0	0	0	0	0	0	0	0	0	0.168505802677212	0	0	0.137149199010609	0	0	0.0727428287845484	0	0	0	0	0	0	0.0975717327070362	0	0	0	0
TCGA-DQ-7588	0	0.125741177819934	0	0	0	0	0	0	0	0	0	0	0.178674711039401	0	0	0.662811484780007	0	0	0	0	0	0	0	0	0	0	0	0	0	0
TCGA-CV-7416	0.238365681843746	0.242047298759301	0	0	0	0	0	0	0	0	0	0	0	0	0	0	0.105881218984705	0	0.136944019915958	0	0	0	0	0.146567979459093	0	0	0	0	0	0
TCGA-QK-A8Z9	0	0	0	0	0.350672264169069	0	0.0817798818141881	0	0	0	0	0	0.102754338922024	0	0	0.361229399676295	0	0	0	0	0	0	0	0	0	0	0	0	0	0
TCGA-D6-A6ES	0.0786278477672685	0.180740136627302	0	0	0	0	0	0	0	0	0	0	0.483039745237876	0	0	0.137900529866807	0	0	0	0	0	0	0	0	0	0	0	0	0	0
TCGA-BA-A4IH	0.128714305371492	0.093339859951682	0.42486213960489	0	0	0	0	0	0	0.108715138555082	0	0	0	0	0	0.0804729459601859	0	0	0	0	0	0	0	0	0	0	0	0	0.0949005728424865	0
TCGA-CQ-6224	0.425950680310142	0	0	0	0	0	0.127128662845466	0	0	0	0.0936787094339684	0	0	0	0	0.171543887047152	0	0	0	0	0	0	0	0	0	0	0	0	0	0.15458581290686
TCGA-CR-6472	0	0.362725405759252	0.0781905800036642	0	0	0	0	0	0	0	0	0	0.53141168534727	0	0	0	0	0	0	0	0	0	0	0	0	0	0	0	0	0
TCGA-CN-6024	0	0	0	0	0.0906859591967559	0	0	0	0	0	0	0	0	0	0	0.633202256366219	0	0	0	0	0	0	0	0	0	0	0	0	0	0.108572719369376
TCGA-D6-A4ZB	0.0887293682039208	0.0722215162811455	0.0839246511798641	0	0	0	0	0.0828722443787429	0	0	0	0	0.456761147865938	0	0	0.0973667106858291	0	0	0	0	0	0	0	0	0	0	0	0	0	0.0808350968166798
TCGA-CN-A497	0	0	0.0651569035927557	0.375013814535069	0	0	0	0.180227941425258	0	0	0	0	0	0	0	0.24104353449633	0	0	0	0	0	0	0	0	0	0	0	0	0	0
TCGA-DQ-5625	0	0.135039405290635	0	0	0	0	0	0	0	0	0	0	0.301820197786844	0	0	0.500349854229857	0	0	0	0	0	0	0	0	0	0	0	0	0	0
TCGA-UF-A7JV	0	0.342254048167134	0	0	0	0	0	0.0976513102031033	0	0	0	0	0.301732443663369	0	0	0	0	0	0	0	0	0	0	0	0.170731036798088	0	0	0	0	0
TCGA-F7-A50I	0	0	0	0.0621602880336752	0.329593825927325	0	0	0	0	0	0	0	0	0	0	0.212311099831142	0	0	0	0	0	0	0	0	0	0	0	0	0	0.107835008141076
TCGA-CV-6955	0.13775333821573	0.11205807750637	0	0	0.223017619766513	0	0	0	0	0	0	0	0.175664640603428	0	0	0	0	0	0	0.0691726313338634	0	0	0	0	0	0	0	0	0	0.0897068653446736
TCGA-CQ-5327	0.160296166567394	0.44059792329948	0	0	0	0	0	0	0	0	0	0	0.380902532045277	0	0	0	0	0	0	0	0	0	0	0	0	0	0	0	0	0
TCGA-BA-4075	0.0655292315946381	0	0	0	0	0	0	0	0	0	0	0	0	0	0	0.848020832369471	0	0	0	0	0	0	0	0	0	0	0	0	0	0
TCGA-P3-A6T4	0	0.165860995446393	0	0	0	0	0	0	0	0	0	0	0.322218689508894	0	0	0.454953910071294	0	0	0	0	0	0	0	0	0	0	0	0	0	0
TCGA-CQ-5333	0.130850140353147	0.285684904196061	0	0	0	0	0	0	0	0	0	0	0.308610321042645	0	0	0.0651422916925974	0	0.119104267327693	0	0	0	0	0	0	0	0	0	0	0	0
TCGA-WA-A7H4	0.113730391977681	0.067279806797857	0	0	0	0	0	0	0	0	0	0	0.293432319437611	0	0	0.478505249832364	0	0	0	0	0	0	0	0	0	0	0	0	0	0
TCGA-MT-A51X	0.559725035965549	0	0	0	0	0	0	0.104836316863473	0	0	0.132680527789434	0	0.0947430142308856	0	0	0	0	0	0	0	0	0	0	0	0	0	0	0	0.0842027824891944	0
TCGA-BA-5559	0.232021775245946	0.0884536366006991	0	0	0.194806161619756	0	0	0.175847598235355	0	0	0	0	0.180942823612762	0	0	0	0	0.0683440409340122	0	0	0	0	0	0	0	0	0	0	0	0
TCGA-D6-A6EO	0	0	0.232640667196978	0	0	0	0.0768071499641815	0.124038590429898	0	0	0	0	0	0	0	0.170856758091263	0	0	0.189465116187284	0	0	0	0	0	0	0	0	0	0	0
TCGA-CN-A640	0.204079438676321	0.285795209325431	0	0	0	0	0	0	0	0	0	0	0.198339655059085	0	0	0	0	0	0	0	0	0	0	0	0	0.0796592446221582	0	0	0	0
TCGA-H7-A6C5	0.126936632023451	0	0	0.13859508122271	0	0	0.0639504437592715	0.185842918408206	0	0	0	0.0892241334918571	0	0.100081343910438	0	0.116559848500659	0	0	0	0	0.0731041210620136	0	0	0	0	0	0	0	0	0
TCGA-F7-A61V	0	0.154752421207774	0	0	0	0	0	0	0	0.0884714006495993	0	0	0.124909195418523	0	0	0.405124013974531	0	0.126872027006516	0	0	0	0	0	0	0	0	0	0	0	0
TCGA-CQ-7068	0.232058963393955	0.224129967544766	0	0	0	0	0.0937508496215672	0	0	0	0	0	0.192342195037991	0	0	0	0	0	0	0	0	0	0	0	0	0.0884899404302506	0	0	0	0
TCGA-D6-A6EN	0.215951750222599	0.184967852533598	0	0	0.228316599250293	0	0	0	0	0	0	0	0.0633162459718813	0	0	0	0	0.0906661475170258	0	0	0	0	0	0	0	0	0	0	0	0
TCGA-CR-7368	0	0.254666231477584	0	0	0	0	0.0606131048768239	0	0	0	0	0	0.26914650230071	0	0	0.372187641230744	0	0	0	0	0	0	0	0	0	0	0	0	0	0
TCGA-CV-7430	0	0.0752138488986098	0.15317626792841	0	0	0	0	0	0	0	0	0.16415379339292	0	0	0	0	0	0	0	0	0	0	0	0	0.186670498130687	0	0	0	0.067748314741516	0.145416782738302
TCGA-D6-A4Z9	0.138268179783073	0	0	0	0	0	0	0	0	0	0	0	0	0	0	0.773244359230092	0	0	0	0	0	0	0	0	0	0	0	0	0	0
TCGA-BB-7870	0	0	0	0.157016953472561	0	0	0	0.200607002869904	0	0	0	0	0	0	0	0.336220986240467	0	0	0.134698365892922	0	0	0	0	0	0	0	0	0	0.119070596329489	0
TCGA-CV-A468	0	0	0	0	0	0	0.68221742946777	0	0	0	0.150286876279285	0	0	0	0	0	0	0	0.152911153792878	0	0	0	0	0	0	0	0	0	0	0
TCGA-F7-A61S	0.187201051479949	0	0	0	0	0.0704977400364265	0	0.0708163563747428	0	0	0.0743154269494035	0	0	0	0	0.403018798169527	0	0	0	0	0	0	0	0	0	0	0	0	0	0
TCGA-H7-8501	0.0932505768786718	0.33300237092993	0	0	0	0	0	0.0710875323158846	0	0	0.0774293714401007	0	0.325521615549416	0	0	0	0	0	0	0	0	0	0	0	0	0	0	0	0	0
TCGA-CV-7180	0.217372971473996	0.0619529087637177	0	0	0	0	0	0	0	0	0	0	0	0	0	0.615014274054415	0	0	0	0	0	0	0	0	0	0	0	0	0	0
TCGA-CV-6003	0.317530671050829	0.215745324563789	0	0	0	0	0	0	0	0	0	0	0.198772361852795	0	0	0.0952255126464673	0	0.103515964839377	0	0	0	0	0	0	0	0	0	0	0	0
TCGA-CN-4736	0.120573057119379	0	0	0	0	0	0	0.417105263841192	0	0	0.118734219609535	0	0	0	0	0.216353687706963	0	0	0	0	0	0	0	0	0	0	0	0	0	0
TCGA-BB-A6UO	0	0.0754456901898364	0	0	0	0	0	0	0	0	0	0	0	0	0	0.815267985013967	0	0	0	0	0	0	0	0	0	0	0	0	0	0
TCGA-CV-7091	0.0900176267209484	0.0866897102114966	0.0886807323488416	0	0	0	0	0	0	0	0	0	0	0	0	0.611730806464389	0	0	0	0	0	0	0	0	0	0	0	0	0	0
TCGA-CV-6941	0	0.0694709878080564	0.202324935660357	0	0	0	0	0.172286392455298	0	0	0.11724538944879	0	0	0	0	0.107267406072189	0	0	0.19411055967085	0	0	0	0	0	0	0	0	0	0	0
TCGA-HD-7832	0.0620136023653662	0.0934301057647492	0	0	0	0	0.221664701258658	0	0	0	0	0	0	0	0.0896448916237236	0.494851842862908	0	0	0	0	0	0	0	0	0	0	0	0	0	0
TCGA-CV-5435	0.0864551098208862	0.0721139600896994	0	0	0	0	0	0	0	0	0	0	0	0	0	0.762825177663433	0	0	0	0	0	0	0	0	0	0	0	0	0	0
TCGA-CV-7446	0	0.107039189311193	0.121117845849336	0	0	0	0	0	0	0	0	0	0.179578422533487	0	0	0.323604777190395	0	0	0	0	0	0	0	0	0	0	0	0	0	0.0940425353972418
TCGA-UF-A7JO	0.248844076635673	0.237575562492789	0	0	0	0	0	0	0	0	0	0	0.324814188132282	0	0	0.0922189435273832	0	0	0	0	0	0	0	0	0	0	0	0	0	0
TCGA-CV-6942	0.072937914329556	0.197453469806604	0	0	0	0	0	0	0	0	0	0	0.516242879311466	0	0	0	0	0	0	0	0	0	0	0	0	0	0	0	0.0776323683061308	0
TCGA-CX-7219	0	0.242320668992249	0	0	0.231815078298864	0	0	0	0	0	0.0696547429609881	0	0.133912911223982	0	0	0.09067320347291	0	0	0.131378684813195	0	0	0	0	0	0	0	0	0	0	0
TCGA-CN-A63V	0.441249065204907	0	0.144385629610629	0	0	0	0	0	0	0	0	0	0	0	0	0	0	0.115151975100124	0	0	0	0	0	0	0	0	0	0	0	0.198595729448533
TCGA-CN-6012	0.115772360739401	0.0936275921391886	0	0	0	0	0	0	0	0	0	0	0.222638865461212	0	0	0.240656564785611	0	0	0	0	0	0	0	0.110920070415769	0	0.104059693282301	0	0	0	0
TCGA-BB-A5HU	0	0.363529994203047	0	0	0.127384360509276	0	0	0	0	0	0	0	0.443534684725502	0	0	0	0	0	0	0	0	0	0	0	0	0	0	0	0	0
TCGA-CR-7365	0	0.219491888129741	0.0971578737067189	0	0	0	0	0	0	0	0	0	0.354456676460834	0	0	0.178555795112568	0	0	0	0	0	0	0	0	0	0.0898826294340676	0	0	0	0
TCGA-CR-7364	0	0	0.0738831352475266	0.332102041823625	0	0	0	0	0	0	0.0640431253136452	0	0	0	0	0.364166061428107	0	0	0	0	0	0	0	0	0	0	0	0	0	0
TCGA-UF-A7JF	0.0909552117126958	0	0	0	0	0	0	0	0	0	0	0	0.0689342447481497	0	0	0.659143254129176	0	0	0	0	0	0	0	0	0	0	0	0	0.0848856413531336	0
TCGA-CR-7379	0.27426026985325	0.0811129467907675	0.322377866801683	0	0.0785375968469321	0	0	0	0	0	0	0	0	0	0	0	0	0	0	0	0	0	0	0	0.0792117655879817	0	0	0	0	0.101116980575573
TCGA-CV-6441	0	0.214857761265725	0.203117336964935	0	0	0	0	0	0	0	0	0.0853667528156469	0.345614575758697	0	0	0	0	0	0	0	0	0	0	0	0	0	0	0	0	0
TCGA-HD-7229	0.0612866472021599	0.087250668831329	0.257956564765037	0	0	0.15568331389449	0	0	0	0	0	0	0.154397798332227	0	0	0	0.0641194258708001	0	0	0	0	0	0	0	0	0	0	0	0	0
TCGA-CV-A45R	0.365415192261768	0.114889422098263	0	0	0.0614264108321971	0	0	0	0	0	0	0	0	0	0	0.270950711779106	0	0.0622593797504576	0	0	0	0	0	0	0	0	0	0	0	0
TCGA-CV-7422	0	0.0778508377985156	0.230594025463663	0	0	0.107696384548744	0	0	0	0.100121945948702	0	0.125339597927306	0.107553271499902	0	0	0	0	0	0	0	0	0	0	0.0977686939922313	0	0	0	0	0	0
TCGA-CR-6492	0	0.0950560959568387	0	0	0	0	0.0785875842774248	0	0	0	0	0	0	0	0	0.765908463763266	0	0	0	0	0	0	0	0	0	0	0	0	0	0
TCGA-UF-A71A	0	0	0	0	0	0	0.113487247093987	0	0	0	0	0	0	0	0	0.676826281050803	0	0	0	0	0	0	0	0	0	0	0	0	0	0
TCGA-CN-4730	0	0.0983882765918153	0	0	0	0	0.112457802036453	0	0	0	0	0	0.310216873795998	0	0	0.435094765678187	0	0	0	0	0	0	0	0	0	0	0	0	0	0
TCGA-P3-A6SX	0	0	0	0	0	0	0	0	0	0	0	0	0.178798064567691	0.0747024138514042	0	0.695052416368596	0	0	0	0	0	0	0	0	0	0	0	0	0	0
TCGA-CR-7402	0	0	0	0.436605368870885	0	0	0	0.0916779824425962	0	0	0	0	0	0	0	0.226418367404965	0	0	0	0	0	0	0	0	0.0966706709644205	0	0	0	0	0
TCGA-CR-7394	0.153007656916009	0.26909782939704	0	0	0	0	0	0	0	0	0	0	0.205479624811117	0	0	0.141488214567255	0	0	0	0	0	0	0	0	0	0	0	0	0	0.230926674308579
TCGA-CN-6989	0	0.255257726638566	0	0	0	0	0	0	0	0	0	0	0	0	0	0.639569937755422	0	0	0	0	0	0	0	0	0	0	0	0	0	0
TCGA-HD-8314	0	0.399458125644147	0	0	0	0	0	0	0	0	0	0	0.188389270808408	0	0	0.0823251998912016	0	0	0	0	0	0	0	0	0	0	0	0	0	0
TCGA-CQ-7072	0	0	0.0935611132133608	0	0.0766176775675611	0	0	0	0	0.0888983132376401	0	0	0	0	0	0.381237783165564	0	0	0.10662090057998	0.0633840267286559	0	0	0	0	0	0	0	0	0	0
TCGA-MT-A67F	0	0.526232300238794	0	0	0	0	0	0	0	0	0	0	0.363015504216672	0	0	0	0	0	0	0	0	0	0	0	0	0	0	0	0	0.0690493625693751
TCGA-CN-5366	0.219849942252779	0.177359172893708	0	0	0	0	0	0	0	0	0	0	0.163190985905592	0	0	0.391716174634204	0	0	0	0	0	0	0	0	0	0	0	0	0	0
TCGA-CV-7435	0	0.161368158018502	0	0	0	0	0	0	0	0	0	0	0	0	0	0.72722441482888	0	0	0	0	0	0	0	0	0	0	0	0	0	0
TCGA-CQ-7071	0	0.344191608575482	0.0653807196190881	0	0	0	0	0	0	0	0	0	0.517245665690992	0	0	0	0	0	0	0	0	0	0	0	0	0	0	0	0	0
TCGA-H7-7774	0.216608394400825	0	0	0	0.189701807686812	0	0.0632760583544765	0.0863945566477872	0	0	0	0	0.0987205633399641	0	0	0	0	0	0	0	0	0	0	0	0	0	0	0	0	0.226659778874885
TCGA-CV-A45U	0	0.326135036559856	0.181076290205178	0	0	0	0	0	0	0	0	0	0.198011185633789	0	0	0.197672849333657	0	0	0	0	0	0	0	0	0	0	0	0	0	0
TCGA-CV-6962	0	0	0	0	0	0	0	0.295242722629825	0	0	0	0	0	0.102821190282916	0	0.350372586554526	0	0	0.0670906470617525	0	0	0	0	0	0	0	0	0.0824722202404753	0	0
TCGA-BA-6871	0.061132419467438	0.095596296413286	0.202036909614279	0	0	0	0	0	0	0	0	0	0.326756019363663	0	0	0.213191876740067	0	0	0	0	0	0	0	0	0	0	0	0	0	0
TCGA-CR-7371	0	0.070408018202884	0.1190867347085	0.0980317023125367	0	0	0.0819356787454766	0	0	0	0	0	0.315089224481396	0	0	0.0762826801119895	0	0	0	0	0	0.0648954020597859	0	0	0	0	0	0	0	0
TCGA-CR-7377	0.147806691918195	0.116985187595727	0	0	0	0	0	0	0	0	0	0	0.0803726572927033	0	0	0.553325075749649	0	0	0	0	0	0	0	0	0	0	0	0	0	0
TCGA-P3-A6T3	0.0994217000930005	0.243760926373783	0	0	0	0	0	0	0	0.109501190780202	0	0	0.417796100031736	0	0	0	0	0	0	0	0	0	0	0	0	0	0	0	0	0.07258514158321
TCGA-CQ-5324	0.313602984551207	0.144282431944946	0	0	0.178549677230068	0	0	0	0	0	0.102425526146277	0	0	0	0	0	0	0	0.106322966565448	0	0	0	0	0	0	0	0	0	0	0
TCGA-CN-A6V6	0.181790801156995	0.277847669665975	0	0	0.230183508731398	0	0	0	0	0	0	0.189963233560517	0	0	0	0.0919133381640663	0	0	0	0	0	0	0	0	0	0	0	0	0	0
TCGA-CV-6953	0.210547061807916	0.140850707423194	0	0	0	0	0	0.109233305636044	0	0	0	0	0.174508874124645	0.107050993567231	0	0	0	0	0	0.070815504428536	0	0	0	0	0	0	0	0	0	0
TCGA-CV-7425	0.266742101588541	0.142636362734921	0	0	0.154872539600036	0	0	0	0	0	0	0	0.1036296102954	0	0	0	0	0.0649295920242363	0	0	0	0	0	0	0.108780034415996	0	0	0	0	0
TCGA-CN-4731	0.1832746316934	0.062342455064953	0	0	0	0	0.0693421831398766	0	0	0	0	0	0.16896454706875	0	0	0.295860392616085	0	0	0	0	0	0	0	0	0.103061565093203	0	0	0	0	0
TCGA-CN-6022	0.127647823518416	0.260140372556294	0.325577994988373	0	0	0	0	0	0	0	0	0	0.15130784699829	0	0	0	0	0	0	0	0	0	0	0	0	0	0	0	0	0
TCGA-QK-A6IG	0.209589181834377	0.145166059404977	0	0	0	0	0.0925216749568713	0	0	0	0	0	0.352292978564209	0	0	0	0	0	0	0	0	0	0	0	0	0.0773102805067995	0	0	0	0
TCGA-D6-8569	0.101890770966998	0	0	0	0.24468528813309	0	0.0706752877971782	0	0	0	0	0	0	0	0	0.455513070402061	0	0.0669868286530141	0	0	0	0	0	0	0	0	0	0	0	0
TCGA-CV-6950	0	0	0	0	0	0	0.111887973901477	0.0659054469771917	0	0.0802809916737568	0	0	0	0	0	0.665533787319153	0	0	0.0763918001284219	0	0	0	0	0	0	0	0	0	0	0
TCGA-CV-7178	0.119093479810846	0.132027802082518	0.115066962752356	0	0.229960722029658	0	0	0	0	0	0	0.0707295246743643	0.112939713458976	0	0	0	0	0	0	0	0.0817581259337596	0	0	0	0	0	0	0	0	0
TCGA-H7-A76A	0	0.459963770637989	0	0	0	0	0	0.100871836998975	0	0.0699553419247431	0	0	0.29652637904785	0	0	0	0	0	0	0	0	0	0	0	0	0	0	0	0	0
TCGA-BA-5152	0	0.44060130702581	0	0	0	0	0	0	0	0	0	0	0.473062437085454	0	0	0	0	0	0	0	0	0	0	0	0	0	0	0	0	0
TCGA-CR-7370	0	0.0820886734566523	0	0.434886354376384	0	0	0	0	0	0	0	0	0.082446803950666	0	0	0	0	0.0655655983293271	0.143712545757556	0	0	0	0	0	0	0	0	0	0	0
TCGA-CV-6937	0.111738440051899	0.105830368825051	0	0	0.204763386039839	0	0	0	0	0	0	0.186764122269679	0	0	0	0.163056353018074	0	0	0	0	0	0	0	0	0.0891676283665734	0	0	0	0	0
TCGA-D6-8568	0	0.0978647719346546	0.294723736973453	0	0	0	0	0.132495825465717	0	0	0	0	0	0	0	0.22740306130665	0	0	0	0	0	0	0.0906485683782802	0	0	0	0	0.0876149307154967	0	0
TCGA-CN-A49C	0.218158753485759	0.0971096081303525	0	0	0	0.0949786231499114	0.0689729696079584	0	0	0	0	0	0.0675792212475169	0	0	0.375096702837908	0	0	0	0	0	0	0	0	0	0	0	0	0	0.0771389298952972
TCGA-BA-A6DF	0.172191835371956	0.145076661129514	0.13968915128557	0	0.169034971767145	0	0	0	0	0.0983563679339667	0	0	0	0	0	0	0	0.124209022288735	0	0	0	0	0	0	0	0	0	0	0	0.0981812924243036
TCGA-TN-A7HJ	0	0.310552496263429	0	0	0	0	0	0	0	0	0	0	0.310691302257625	0	0	0	0	0	0	0	0	0	0	0	0	0.0725971319216854	0	0	0.0681848535779231	0.126043974864951
TCGA-CN-5356	0	0	0	0.137925641740348	0.406195288183611	0	0	0	0	0	0	0	0	0	0	0.312138109468732	0	0	0	0	0	0	0	0	0	0	0	0	0	0
TCGA-HD-A6I0	0.254659305368643	0.142099931467121	0	0	0	0	0	0	0	0	0	0	0	0	0	0	0	0	0.110031435957186	0	0.141819505752338	0	0	0	0	0	0	0	0.164170847869019	0
TCGA-F7-8298	0	0	0	0	0	0	0	0	0	0	0	0	0.262057275581234	0	0	0.590884945209239	0	0	0	0	0	0	0	0	0	0	0	0	0	0
TCGA-CQ-6218	0.16496055580066	0.165865180350377	0	0	0	0	0	0	0	0	0	0	0.222564889127812	0	0	0.369719693213313	0	0	0	0	0	0	0	0	0	0	0	0	0	0
TCGA-BB-A5HY	0	0.168773665066969	0.129899072987862	0	0	0	0	0	0	0	0	0	0.172527843009159	0	0	0.353301859208959	0	0	0	0	0	0	0	0	0	0	0	0	0	0
TCGA-CN-A63W	0	0	0.10829180908567	0.378461744751863	0	0	0	0	0	0	0	0.149325190487299	0.109839748586012	0	0	0	0	0	0	0	0	0	0	0	0.0742057593673939	0	0	0	0	0
TCGA-CN-6018	0.227730884811978	0.191890732724396	0.152941931484068	0	0	0.0931251989032574	0	0	0	0	0	0	0.201564491735056	0	0	0	0	0	0	0	0	0	0	0	0	0	0	0	0	0
TCGA-CV-7438	0.187606523012041	0.111083630109342	0	0	0	0	0	0	0	0	0	0	0.24949041180124	0	0	0.41970007045252	0	0	0	0	0	0	0	0	0	0	0	0	0	0
TCGA-CV-A6JU	0	0	0.180269538467743	0	0	0	0	0	0	0	0	0	0	0	0	0.550910399805609	0	0	0	0	0	0	0.0735485366914517	0	0	0	0	0	0	0
TCGA-CV-7250	0	0	0	0.127015298702357	0.108332683352379	0	0.0730304686991369	0	0	0	0	0	0	0	0	0.262535557465718	0	0.0613838121384443	0.141796979152301	0	0	0	0	0	0	0	0	0	0	0
TCGA-CV-7248	0	0.120052591683107	0.0655080229684542	0.375336380716118	0.264215969246042	0	0	0	0	0	0	0.0773938006981135	0	0	0	0	0	0	0	0	0	0	0	0	0	0	0	0	0	0
TCGA-CV-5434	0.169319771863243	0.0609688279759407	0.199824748966995	0	0	0	0.0845094167939022	0	0	0	0	0	0	0	0	0.214738276441865	0	0	0	0	0	0	0	0	0	0	0	0	0	0
TCGA-QK-A8ZA	0.12460928886114	0.151930875145608	0	0	0	0	0	0	0	0	0	0	0.107346592336892	0	0	0.385981286188695	0	0	0	0	0	0	0	0.155296338461265	0	0	0	0	0	0
TCGA-CV-7432	0	0	0	0	0.212520161503911	0	0	0.165482341232629	0.126733804683892	0	0	0	0	0	0	0	0	0	0	0	0	0	0	0	0.157541809991614	0	0	0	0	0.131725503448938
TCGA-CV-A461	0	0	0.215061006261232	0.223324626908932	0	0	0	0.125347568713557	0	0	0	0	0	0	0	0.135141360440826	0	0.0603471048374449	0	0	0	0	0	0	0.0746867382802826	0	0	0	0	0.0938891429206681
TCGA-IQ-7632	0.266350070628722	0	0.162964455527203	0	0	0	0.112713509890057	0	0	0.0626880701601061	0	0	0	0	0	0.380633484603162	0	0	0	0	0	0	0	0	0	0	0	0	0	0
TCGA-CV-7102	0.135540031374981	0.232940676146764	0.189723737778687	0	0	0	0	0	0	0	0	0	0.291495030359977	0	0	0	0	0	0	0	0	0	0	0	0	0	0	0	0	0
TCGA-BB-A6UM	0.520356574569086	0.0630412840022222	0	0	0	0	0	0	0	0	0	0.301552440172245	0	0	0	0	0	0	0	0	0	0	0	0	0	0	0	0	0	0
TCGA-CR-7399	0	0.0923768242113107	0	0.409178344619202	0	0	0	0	0	0	0	0	0.0618363828504374	0	0	0.196399699668853	0	0	0	0	0	0	0	0	0.0873588513398946	0	0	0	0	0
TCGA-CN-6011	0	0.354843306532805	0	0	0	0	0	0	0	0	0	0	0.438420908429832	0	0	0.175506257112847	0	0	0	0	0	0	0	0	0	0	0	0	0	0
TCGA-CR-6484	0	0.172454891155587	0	0	0	0	0	0	0	0	0	0	0.61848397808966	0	0	0	0	0	0	0	0	0	0	0	0	0	0	0	0	0.160768611366466
TCGA-P3-A6T7	0.128419598516222	0	0.0921825751826145	0	0	0	0	0	0	0	0	0	0.226024409397574	0	0	0.353078428728631	0	0	0	0	0	0	0	0	0	0.100622308465752	0	0	0	0
TCGA-F7-A622	0.174610649563871	0	0	0	0	0	0	0	0	0	0	0	0	0	0	0.739069019255711	0	0	0	0	0	0	0	0	0	0	0	0	0	0
TCGA-UF-A7JS	0.145888198643959	0	0.275886163692899	0	0	0	0	0	0	0	0	0.0815460385490179	0.207643244526208	0	0	0	0	0.0669811178065221	0	0	0	0	0	0	0	0	0	0	0	0
TCGA-IQ-A61K	0.13841922243001	0	0	0	0.0863948410156767	0.150168142301046	0.15120399797394	0	0	0	0	0	0	0	0	0	0	0.140937382341253	0	0	0.0736136209748971	0	0	0	0	0	0	0.0658330113735764	0	0
TCGA-CV-7089	0	0.253533464514128	0	0	0	0	0	0	0	0	0	0	0.350898483967711	0	0	0.395568051518161	0	0	0	0	0	0	0	0	0	0	0	0	0	0
TCGA-MT-A67A	0.353446595408363	0.0911420657689721	0	0	0.251624536895284	0	0	0	0	0	0	0	0	0	0	0	0	0.114159343330849	0	0	0.0740118963134592	0	0	0	0	0	0	0	0	0
TCGA-MT-A51W	0	0.115236417894769	0	0	0	0	0	0	0	0	0	0	0.3146879289647	0	0	0.510451991257202	0	0	0	0	0	0	0	0	0	0	0	0	0	0
TCGA-CN-6994	0.0936051886012279	0.104255895850232	0.392974679559967	0	0	0	0.0666518336291731	0	0	0	0	0	0.268449828167452	0	0	0	0	0	0	0	0	0	0	0	0	0	0	0	0	0
TCGA-F7-A620	0.114282131383401	0.152463708777533	0.23194965974316	0	0.299777176969965	0	0.0719904771790673	0	0	0	0	0	0	0	0	0	0	0	0	0	0	0	0	0	0	0	0	0	0	0
TCGA-CX-7085	0.0906874081404831	0.372148846236328	0	0	0	0	0	0	0	0	0	0	0.462412070611555	0	0	0	0	0	0	0	0	0	0	0	0	0	0	0	0	0
TCGA-CV-7437	0.216819001539354	0.178583807215798	0	0	0	0	0	0	0	0	0	0	0.109847550737393	0	0	0.171696674141587	0	0	0.13679991163764	0	0	0	0	0	0	0	0	0	0	0
TCGA-DQ-5630	0.113002527501888	0	0	0	0.441644244871001	0	0	0	0	0	0	0	0.239156134924913	0	0	0	0	0	0	0	0	0	0	0	0	0	0	0	0	0
TCGA-CV-7253	0	0	0	0	0	0	0	0.281310791193318	0	0	0	0	0	0	0	0.330629513027503	0	0	0	0	0	0	0.0921220961567339	0	0	0	0	0	0.0708020677330466	0
TCGA-C9-A47Z	0.269085723005788	0	0	0	0	0	0.0675907872269923	0.395101373511434	0	0	0	0	0	0	0	0	0	0	0	0	0	0	0	0	0	0	0	0	0	0
TCGA-CQ-A4CB	0.158087113589073	0.107930857977391	0	0	0.360568898707555	0	0	0	0	0	0	0	0.174512677828249	0	0	0	0	0	0	0	0	0	0	0	0	0	0	0	0	0
TCGA-P3-A6T8	0	0	0	0	0	0	0	0.208203905630839	0.0639870192880954	0	0.188971803254955	0	0	0	0	0.491391422804275	0	0	0	0	0	0	0	0	0	0	0	0	0	0
TCGA-UF-A7JK	0.180318575564623	0	0	0	0	0	0.063420909232517	0	0.129311061573538	0	0	0	0	0	0	0.398898985468466	0	0.0735773658453704	0	0	0	0	0	0	0.119694986086356	0	0	0	0	0
TCGA-D6-6823	0	0	0	0	0	0	0	0	0	0.0923194479007576	0	0	0	0	0	0.785356680934156	0	0	0	0	0	0	0	0	0	0	0	0	0	0
TCGA-BA-5558	0.125575729168217	0.527359394991678	0.0816022360573926	0	0	0	0	0	0	0	0	0	0.221171760646792	0	0	0	0	0	0	0	0	0	0	0	0	0	0	0	0	0
TCGA-P3-A6SW	0.223533665761935	0.327864776848078	0	0	0	0.0735004047749003	0	0	0	0	0	0	0.174266512261757	0	0	0	0	0	0	0	0	0.063521277870309	0	0	0	0	0	0	0	0
TCGA-CV-6948	0.0755377689279311	0.133805957261149	0.119091198284865	0	0	0	0	0	0	0	0.102904942403064	0	0.177142290867924	0	0	0.083107978528248	0	0.126087392923565	0	0	0	0	0	0	0	0	0	0	0	0
TCGA-CR-7383	0.139555333483559	0	0	0	0	0	0	0	0	0	0.115598973023204	0	0	0	0	0.669449694686712	0	0	0	0	0	0	0	0	0	0	0	0	0	0
TCGA-BA-A8YP	0	0.124567303729323	0	0	0.233649721215875	0	0.101349427030777	0	0	0	0	0	0.118966750281972	0	0	0	0.137942563782995	0	0	0	0	0	0	0	0	0.0724070464821498	0	0	0	0
TCGA-CN-5361	0.128344461566892	0.161220687106173	0	0	0	0	0	0	0	0	0	0	0.108461963887318	0	0	0.511700057916658	0	0	0	0	0	0	0	0	0	0	0	0	0	0
TCGA-CN-A49A	0.117724222660478	0.202615334417217	0.161263836404428	0	0	0	0	0	0	0	0	0	0.265231336598806	0	0	0.0748995256696017	0	0	0	0	0	0	0	0	0	0	0	0	0.0718450008983312	0
TCGA-CV-5442	0.0873108900866682	0.572895822710001	0.0616661444959457	0	0	0	0	0	0	0	0	0	0.183619423725238	0	0	0	0	0	0	0	0	0	0	0	0	0	0	0	0	0
TCGA-CV-7411	0	0.130924105229082	0	0	0.359076775990851	0	0.0724901515462619	0	0	0	0	0	0.107931833678808	0	0	0	0	0.084501192231083	0	0	0	0	0	0	0	0	0	0	0	0.0922820820837152
TCGA-CV-6943	0	0.312945940681858	0	0	0	0	0	0	0	0	0	0.108030486079699	0.354567463195603	0	0	0	0	0	0	0	0	0	0	0	0	0	0	0	0	0.106158552446619
TCGA-QK-A64Z	0.127440737639205	0.162077734964808	0.128633154370233	0	0	0	0.092887421808542	0	0	0	0	0	0.328699546560478	0	0	0	0	0	0	0	0	0	0	0	0	0	0	0	0	0
TCGA-CN-4723	0	0.329070723608892	0	0	0.07847464381327	0	0	0	0	0	0	0	0.555477664914531	0	0	0	0	0	0	0	0	0	0	0	0	0	0	0	0	0
TCGA-KU-A66S	0	0	0.807814571595475	0	0	0	0	0	0	0	0	0	0.0933219610923862	0	0	0	0	0	0	0	0	0	0	0.084143090991243	0	0	0	0	0	0
TCGA-CR-5247	0.212367994315453	0	0	0	0.0648192113374942	0	0.0627205547441402	0	0	0	0	0	0	0	0	0.386705481620479	0	0	0	0	0	0	0	0	0	0	0.0934526353228266	0	0	0
TCGA-F7-7848	0	0	0.0811224620647754	0.259427003477989	0.218902817753062	0	0	0.102586786842223	0	0	0	0	0	0	0	0.199662876871516	0	0.0693533954074781	0	0	0	0	0	0	0	0	0	0	0	0
TCGA-IQ-A6SG	0.141414465417308	0	0	0	0	0	0	0	0	0	0	0	0	0	0	0.699063255683975	0	0	0	0	0	0	0	0	0	0	0	0	0	0
TCGA-CN-5374	0.156022174555667	0.373585293752467	0	0	0	0	0	0	0	0	0	0	0.242694119261203	0	0	0.153333792443515	0	0	0	0	0	0	0	0	0	0	0	0	0	0
TCGA-F7-A623	0.106821857028205	0.182434318241877	0	0	0	0	0	0	0	0	0	0	0.0666527458091008	0	0	0.578911010549093	0	0	0	0	0	0	0	0	0	0	0	0	0	0
TCGA-CV-7235	0.10042128220653	0.0868291923031785	0	0	0	0	0	0	0	0	0	0	0.147454180062734	0	0	0.641303469509828	0	0	0	0	0	0	0	0	0	0	0	0	0	0
TCGA-CV-7413	0.23488169017794	0.243985028488478	0	0	0	0	0	0	0	0	0.214396866987788	0	0	0	0	0	0	0	0	0	0.141022142150331	0	0	0.0791818433303028	0	0	0	0	0	0
TCGA-P3-A5Q6	0.143955654863816	0.114826341626002	0.0664855683163497	0	0	0	0	0	0	0	0	0	0	0	0	0.634309745892757	0	0	0	0	0	0	0	0	0	0	0	0	0	0
TCGA-CV-5966	0.10960522191429	0.110101462760297	0	0	0	0	0	0	0	0	0	0	0.13186009915952	0	0	0.572023441181527	0	0	0	0	0	0	0	0	0	0	0	0	0	0
TCGA-BA-7269	0.103255708550273	0	0.17324218699801	0	0	0	0	0	0.154332345361357	0	0.0603512549142339	0.202168813267871	0.129548089441361	0	0	0	0	0	0	0	0	0	0	0	0	0	0	0	0	0
TCGA-BA-A4IG	0	0.120441343975723	0	0	0.0688875162409802	0	0	0.289169488335011	0.243582719491642	0	0	0	0.156030982423256	0	0	0.097525583351062	0	0	0	0	0	0	0	0	0	0	0	0	0	0
TCGA-CV-A45V	0.198299079138089	0.203436094568146	0	0	0	0	0	0	0	0	0.10532614050969	0	0.130208424559313	0	0	0	0.0942206559667155	0.0695207744939352	0	0	0	0	0	0	0	0	0	0	0	0
TCGA-CN-4734	0.278869019519837	0.157771219644925	0.125000001374197	0	0	0	0	0	0	0	0	0	0.329412474019289	0	0	0	0	0	0	0	0	0	0	0	0	0	0	0	0	0
TCGA-CQ-5330	0.161125818172212	0.0907749198656166	0	0	0	0	0	0	0	0	0	0	0	0	0	0.532849667554957	0	0	0.0971638552544913	0	0	0	0	0	0	0	0	0	0	0
TCGA-CR-6467	0.297186705361021	0.060357395595424	0.0674922584684605	0	0	0	0	0	0	0	0	0	0	0	0	0.15017538056958	0	0	0.0848251972256546	0	0	0	0.0930949669098505	0	0	0	0	0	0	0.120189190174437
TCGA-BA-5149	0	0	0	0	0	0	0	0	0	0	0	0	0.211963679481666	0	0	0.668578165774057	0	0	0	0	0	0	0	0	0	0	0	0	0	0
TCGA-CV-A6JN	0.0776072384969503	0	0	0	0	0	0	0	0	0	0	0	0	0	0	0.878384746011368	0	0	0	0	0	0	0	0	0	0	0	0	0	0
TCGA-CQ-5326	0.0815193142727057	0.2197764706739	0.0609414823022283	0	0	0	0	0	0	0	0	0	0.394457173752643	0	0	0.0720068931722123	0	0	0	0	0	0	0	0	0	0	0	0	0	0
TCGA-CN-5363	0	0	0.297355337172922	0.0906053011823846	0	0	0.0707486379674627	0.294416032551237	0	0	0	0	0.0955516756927596	0	0	0	0	0	0	0	0	0	0	0	0	0	0	0	0	0.067167203549824
TCGA-BA-A6DA	0	0	0.0671512700519867	0.439003517871155	0	0	0	0.0687895896172823	0	0	0	0	0	0	0	0.258938435288889	0	0	0	0	0	0	0	0	0	0	0	0	0	0
TCGA-CX-7082	0.063050423518758	0	0	0	0	0	0	0	0	0	0	0	0.0683926351597986	0	0	0.731037988333443	0	0	0	0	0	0	0	0	0	0	0	0	0	0
TCGA-CV-6938	0.281844307730778	0.0703788734899839	0	0	0.409171458034017	0	0	0	0	0	0	0	0.130011703387624	0	0	0	0	0	0	0	0	0	0	0	0	0	0	0	0	0.0791228951704199
TCGA-QK-A8Z7	0.123600403912699	0	0	0	0	0	0.0934158649046194	0	0	0	0	0	0	0	0	0.439510840000214	0	0	0.0768916768927271	0	0	0	0	0.122731012721286	0	0	0	0	0	0
TCGA-CV-5977	0.290148159583913	0.0860403192389256	0.0846456797935889	0	0	0	0	0	0	0	0.0684251548634398	0	0.242067120877457	0	0	0	0	0	0	0	0	0	0	0	0	0	0	0	0	0
TCGA-CR-7373	0.189965034391059	0.205849758409672	0.0955397450873209	0	0	0	0	0	0	0	0	0	0.415491892440645	0	0	0	0	0	0	0	0	0	0	0	0	0	0	0	0	0
TCGA-CV-A460	0.104841568326749	0.104003390042239	0	0	0	0	0	0	0	0	0	0	0	0	0	0.569375771423073	0	0.123395681386508	0	0	0	0	0	0	0	0	0	0	0	0
TCGA-CV-A45Z	0	0	0	0.458486764394509	0.24248956603782	0	0	0	0	0	0	0	0.0683575516571696	0	0	0.0803913313925347	0	0.0743572615067035	0	0	0	0	0	0	0	0	0	0	0	0
TCGA-CV-5430	0.0827626273120944	0.147452184470754	0	0	0	0	0	0	0	0	0	0	0.33928944114042	0	0	0.285042527069722	0	0	0	0	0	0	0	0	0	0	0	0	0	0
TCGA-QK-A6IJ	0.472816190503048	0.0761611515313737	0	0	0	0	0	0	0	0	0	0	0	0	0	0.413957282143229	0	0	0	0	0	0	0	0	0	0	0	0	0	0
TCGA-BB-4223	0	0.398500001860312	0	0	0	0	0	0	0	0	0	0	0.551394318428003	0	0	0	0	0	0	0	0	0	0	0	0	0	0	0	0	0
TCGA-CV-A6JM	0	0.530927093437178	0.15050706834156	0	0	0	0.0806276553582153	0	0	0	0	0	0.150877906469821	0	0	0	0	0	0	0	0	0	0	0	0	0	0	0	0	0
TCGA-D6-6825	0.276255029334398	0	0	0	0.292496116240191	0	0	0	0	0	0	0	0.0736487965717514	0	0	0.170189238589262	0	0	0.0616316688615167	0	0	0	0	0	0	0	0	0	0.0883868750005119	0
TCGA-BA-4078	0	0.0714184557002554	0.226471934617491	0.462177554685422	0	0	0	0	0	0	0	0	0	0	0	0.0603768883618551	0	0	0.0637976510203156	0	0	0	0	0	0	0	0	0	0	0
TCGA-CN-A49B	0.157496631742004	0.0886942596618283	0	0	0	0	0	0	0	0	0	0	0.252895124057638	0	0	0.453887566147819	0	0	0	0	0	0	0	0	0	0	0	0	0	0
TCGA-CV-7423	0.199854768733197	0.201292281810849	0.130057857821227	0	0	0	0	0	0	0	0	0	0.0883361917308454	0	0	0	0	0	0.117503591244728	0	0	0	0	0	0	0.165114068027217	0	0	0	0
TCGA-CN-6988	0	0	0.119249356892337	0.345447169787097	0	0	0	0	0.0784202495199176	0	0	0	0	0	0	0	0	0	0.0726905576125036	0	0	0	0	0	0	0.0836605034062741	0	0	0	0
TCGA-BA-4077	0	0.322727697143513	0.116563863488759	0	0	0	0	0	0	0	0	0	0.4829283491606	0	0	0	0	0	0	0	0	0	0	0	0	0	0	0	0	0
TCGA-CV-7104	0.244115409201568	0.226969802989933	0.181993845352746	0	0	0	0	0	0	0	0	0	0.125012658494031	0	0	0	0	0.171369718203923	0	0	0	0	0	0	0	0	0	0	0	0
TCGA-QK-AA3K	0.159936949418634	0	0	0	0	0	0	0	0	0	0	0	0.0942057297704998	0	0	0.543662633993376	0	0	0	0	0	0	0	0	0	0	0	0	0	0
TCGA-CV-5441	0	0	0	0.399694080308262	0	0	0	0.207353564212368	0	0	0	0.135541458817546	0	0.0919376608985412	0	0	0	0	0	0	0	0	0	0	0	0	0	0	0	0
TCGA-DQ-5629	0	0.0651925933950813	0.186008333381376	0.165191357285251	0	0	0	0	0	0	0	0	0.0694224171308067	0	0	0.0804693362933937	0	0	0	0	0	0	0	0	0.14892895046391	0	0	0	0	0
TCGA-CN-A641	0	0	0	0.149537116652205	0.150383727295314	0	0	0.177239335639162	0	0	0	0	0	0	0	0.0810039322835607	0	0.151414930100763	0	0	0	0	0	0	0	0	0	0	0	0.13482745328618
TCGA-CQ-5323	0.345363362106222	0.163687118764073	0	0	0.155072734197138	0	0	0	0	0	0	0.0603608262771673	0	0	0	0	0	0	0	0	0	0	0	0.0813591101057775	0	0	0	0	0	0
TCGA-P3-A5QA	0.474369407520017	0	0.140007652089852	0	0	0	0	0	0	0	0	0	0	0	0	0	0	0	0	0	0.0931015274656762	0	0	0.166278893017231	0	0	0	0	0	0.0830926152164536
TCGA-CQ-6227	0	0	0	0	0	0.310451680843392	0.214216947277215	0	0	0	0	0	0.127224654856508	0	0	0	0	0.111315598563235	0.0953971053062317	0	0	0	0	0	0	0	0	0.11730425488335	0	0
TCGA-MT-A7BN	0.224429288623736	0	0	0	0	0	0.0816929515847301	0.299308992326176	0	0	0	0.0610471132324085	0.0678607784190262	0	0	0	0.0922123048491961	0	0.173448550756981	0	0	0	0	0	0	0	0	0	0	0
TCGA-BA-A4IF	0.156059533011951	0.0679618997808479	0.161989370201779	0	0	0	0	0	0	0	0	0	0.171149893964865	0	0	0.168117264609788	0	0	0.126114260287944	0	0	0.0638045497294632	0	0	0	0	0	0	0	0
TCGA-CV-A45P	0.110533479979216	0.380683696841744	0	0	0	0	0	0	0	0	0	0	0.394995700145631	0	0	0	0	0	0	0	0	0	0	0	0	0	0	0	0	0
TCGA-CN-4738	0	0.0946553923097376	0	0	0.0917892674049298	0	0	0	0	0	0	0	0.112232243415166	0	0	0.359902893770694	0	0	0	0	0	0	0	0.0715655263666969	0	0	0	0	0	0.128886626505428
TCGA-CR-7395	0.0613609863115181	0.400300556772495	0	0	0	0	0	0	0	0	0	0	0.131174624367031	0	0	0	0.0609061352307743	0	0	0	0	0	0	0	0	0	0	0.0863699163740684	0	0.156626207369504
TCGA-IQ-A6SH	0.221949436331141	0.0880336364479995	0	0	0	0	0	0	0	0	0.125282068645592	0	0	0	0	0.470640103270694	0	0	0	0	0	0	0	0	0	0	0	0	0	0
TCGA-CQ-6223	0.297435646342187	0	0.0744698842700356	0	0	0	0	0	0	0	0	0	0	0	0	0	0	0.181006890613137	0.176022164985583	0	0.0621423075571501	0	0	0	0	0	0	0	0	0
TCGA-HD-A6HZ	0.136501974138528	0.0635406162209805	0.0713346828384708	0	0	0.0813871699907218	0	0	0	0	0	0	0.245449919482641	0	0	0	0	0	0	0	0	0	0	0	0	0	0	0	0	0.218451937681377
TCGA-CV-5444	0	0.22306263486475	0.0706350098000561	0	0	0.135805515564048	0	0	0	0	0	0	0.293438603622638	0	0	0	0	0	0.0833722744918706	0.0677423794918905	0	0	0	0	0	0	0	0	0	0
TCGA-BA-5556	0.135904129383328	0	0	0	0	0	0	0	0	0	0	0	0	0	0	0.661840287077182	0	0	0	0	0	0	0	0	0	0	0	0	0	0
TCGA-CV-A6K1	0	0.132007023857533	0	0.128890477016941	0	0.240080016589268	0	0	0	0	0	0	0.0706023309206808	0.0666588066846363	0	0.0818073902854833	0	0	0	0.107024265495447	0	0	0	0	0	0	0	0	0	0
TCGA-HD-8224	0.166783858299778	0.0900554199901876	0	0	0.303998980507495	0	0	0.133438385722384	0	0	0	0	0.107291531891782	0	0	0	0	0	0	0	0	0	0	0	0	0	0	0	0	0
TCGA-T2-A6X2	0	0.379502127453385	0.0798561780644811	0	0	0	0	0	0	0	0	0	0.492195381627904	0	0	0	0	0	0	0	0	0	0	0	0	0	0	0	0	0
TCGA-F7-A50J	0.162050016191152	0.169629858070478	0	0	0	0	0	0	0.156216608836512	0	0	0	0.330039123121182	0	0	0	0	0	0	0	0	0	0	0	0	0	0	0	0	0
TCGA-CR-7404	0.128737675723422	0.381761646010079	0	0	0	0	0.0624145765570715	0	0	0	0	0	0.328200647289886	0	0	0.0840530526128025	0	0	0	0	0	0	0	0	0	0	0	0	0	0
TCGA-D6-6516	0	0	0	0	0	0	0.586760981737674	0	0	0	0.35449957925089	0	0	0	0	0	0	0	0	0	0	0	0	0	0	0	0	0	0	0
TCGA-D6-A6EP	0	0	0	0	0	0	0	0.0716862207280735	0	0	0	0	0.119108638581888	0	0	0.348668648059886	0	0.188681305089692	0	0.0887699076833208	0	0	0	0	0	0	0	0	0	0
TCGA-CN-4728	0.0980442455707941	0.10875314062651	0	0	0	0	0	0	0	0	0	0	0.200486468812622	0	0	0.415607361264917	0	0	0	0	0	0	0	0	0	0	0	0	0.102622828243276	0
TCGA-CN-4741	0.13687696761355	0.327520340197535	0	0	0.234319211793169	0	0	0.0784666811899269	0	0	0	0	0.100268899438472	0	0	0	0	0	0	0	0	0	0	0	0	0	0	0	0	0
TCGA-CV-6954	0.0784283076763333	0	0.576976334178997	0	0	0	0	0	0	0	0	0	0	0	0	0.202467288545317	0	0	0	0	0	0	0	0	0	0	0	0	0	0
TCGA-P3-A6T2	0.0937939727582102	0.397408339893331	0	0	0	0.0714023961260847	0	0	0	0	0	0.137474297768953	0	0	0	0.0656083417604803	0	0	0	0	0	0	0	0	0	0	0	0	0.194552828660639	0
TCGA-CR-7390	0.1005752598695	0.16002405166235	0.200767805816354	0	0	0	0.0730451182646143	0	0	0	0	0	0.154302437266565	0	0	0.220838784231895	0	0	0	0	0	0	0	0	0	0	0	0	0	0
TCGA-CQ-7063	0.148792585549542	0.153553675374601	0	0	0	0	0.117550718328881	0	0	0	0	0	0.479275891634136	0	0	0	0	0	0	0	0	0	0	0	0	0	0	0	0	0
TCGA-CN-4725	0.518799191756412	0	0	0	0	0	0.151165296600809	0	0.0707800124832262	0.157116316740562	0	0	0	0	0	0	0	0	0	0	0	0	0	0	0	0	0	0	0	0
TCGA-CN-4726	0.142372076580739	0.15883580066681	0	0	0.142130985385877	0	0	0.114069278660816	0	0	0	0	0	0	0.0719770434090532	0	0	0.153552792858056	0	0	0	0	0	0	0	0.0726810262549507	0	0	0	0
TCGA-CQ-7069	0.066286641707042	0.180167959543332	0	0	0	0	0	0	0	0	0	0	0.544793349814011	0	0	0	0	0	0	0	0	0	0	0	0	0	0	0	0	0.123966588644647
TCGA-CN-6016	0.0799642124041433	0.0866091986078694	0	0	0	0	0	0	0	0	0	0	0.274183001179981	0	0	0.504927229089445	0	0	0	0	0	0	0	0	0	0	0	0	0	0
TCGA-CN-6998	0.230344664406057	0.142791069178372	0	0	0	0	0.091182894893999	0	0	0	0	0	0.253965986732586	0	0	0.0860800259201129	0	0	0	0	0	0	0	0	0	0.147034117634834	0	0	0	0
TCGA-CN-4729	0.127256952008772	0	0	0	0	0	0.0952298124092178	0.125935466421895	0	0	0	0	0.280756067918414	0	0	0.198509509036898	0	0	0	0	0	0	0	0	0	0	0	0	0	0
TCGA-CV-7261	0.104413389270386	0.126257300880159	0	0	0.356181823689339	0	0	0	0	0	0	0	0.0757252868136974	0	0	0	0	0	0.0947520185708059	0	0	0	0	0	0	0	0	0.0696989445497221	0	0
TCGA-IQ-A61L	0.31803756020331	0.288875633468634	0	0	0	0	0	0	0	0	0	0	0.298136538521496	0	0	0	0	0	0	0	0	0	0	0	0	0	0	0	0	0
TCGA-CQ-A4CI	0.140550234733351	0	0	0	0	0	0	0	0	0	0	0.295404311867645	0.0875840698635204	0	0	0.0980086930762597	0	0.0985380324933038	0	0	0	0	0	0	0	0	0	0	0	0.118288940810263
TCGA-CN-A642	0.339679168314937	0.153507208190145	0	0	0.180908236550329	0	0	0	0	0	0	0	0.158720934717679	0	0	0.0876038874371234	0	0	0	0	0	0	0	0	0	0	0	0	0	0
TCGA-QK-A6VC	0	0.39281045041879	0	0	0	0	0	0	0	0	0	0	0.264601067901467	0	0	0.185638014929446	0	0.0906163029539976	0	0	0	0	0	0	0	0	0	0	0	0
TCGA-CN-6021	0	0	0	0.201205783777894	0	0	0	0.30150762352131	0	0	0	0	0	0	0	0.122002068447593	0	0	0	0	0	0	0	0	0	0	0	0	0.0990558641147053	0.127934841023826
TCGA-CV-5432	0	0	0	0.378374951954738	0	0	0	0	0	0	0.0694664146157779	0	0	0	0	0.240748786094532	0	0	0	0.0720642996866466	0	0	0	0	0	0.0804506940592104	0	0	0	0
TCGA-BB-8601	0	0.0828386489713428	0	0	0	0	0	0.166796280563514	0	0	0	0	0	0	0	0.678327696796741	0	0	0	0	0	0	0	0	0	0	0	0	0	0
TCGA-CV-A6JO	0.442550429607042	0	0	0.141236699468746	0	0	0	0	0	0.112803279087719	0	0	0	0	0	0	0	0	0	0	0.122948089320769	0	0	0	0	0	0	0	0	0
TCGA-CV-6940	0.090049292943611	0.216998695528489	0	0	0	0	0	0	0	0	0.0732712967066789	0	0.262215013643725	0	0	0.163907940300454	0	0	0.0612247179059155	0	0	0	0	0	0	0	0	0	0	0
TCGA-WA-A7GZ	0.112304171592458	0.196069125539952	0	0	0	0	0	0	0	0	0	0	0.221154595105133	0	0	0.444424229262117	0	0	0	0	0	0	0	0	0	0	0	0	0	0
PY-12T	0	0.145934220131713	0	0	0	0	0	0.0942772675780022	0	0	0	0	0	0	0	0	0	0	0	0	0	0	0	0	0.536691682302391	0	0.131589443587629	0	0	0
PY-15T	0	0	0.229820933894725	0.270766473821136	0	0	0	0.0803511142907453	0	0	0	0	0.0810960127381345	0	0	0	0	0	0	0	0	0	0	0	0.0899418016028083	0	0	0	0	0
PY-16T	0.159961474403436	0	0	0	0	0.340296967872063	0	0	0	0	0	0	0	0	0.137960159238479	0	0	0	0	0	0	0	0	0	0	0.173582047852707	0	0	0	0
PY-17T	0	0	0	0.316937530396868	0.246347226951081	0	0	0	0	0	0	0	0.0615465076650694	0	0	0	0	0	0	0.0800584404158092	0	0	0	0	0	0	0	0	0	0
PY-20T	0.160105691890506	0.240135283559259	0	0	0	0	0	0	0	0	0.0621346464943561	0	0.197502013550449	0	0	0.250827238623323	0	0.0892951030633272	0	0	0	0	0	0	0	0	0	0	0	0
PY-21T	0	0.0818585401629214	0	0.325578284015806	0	0	0	0	0	0	0.096442272548418	0.233132814366773	0	0	0	0	0	0	0	0	0	0	0	0.107493771493063	0	0	0	0	0	0
PY-22T	0	0.324120369530176	0	0	0	0	0	0	0	0	0	0	0.122210964130643	0	0	0.446401256904036	0	0	0.0816254523452428	0	0	0	0	0	0	0	0	0	0	0
PY-23T	0	0	0	0	0	0	0	0	0	0	0	0	0.0618167967702702	0	0	0.850912635288361	0	0	0	0	0	0	0	0	0	0	0	0	0	0
PY-25T	0.190940533195331	0	0.0715773278412721	0	0	0	0	0	0	0	0	0	0.0770296762622646	0	0	0.36567616246362	0.106718020956553	0	0	0	0	0	0	0	0	0	0	0	0	0
PY-5T	0.120490429894354	0	0	0	0	0	0	0	0	0	0	0	0	0	0	0.868320281653879	0	0	0	0	0	0	0	0	0	0	0	0	0	0
