# Supplementary material for: APOBEC-induced mutations and their cancer effect size in head and neck squamous cell carcinoma
Source: Oncogene. 2019 Jan 15;38(18):3475–87. doi: 10.1038/s41388-018-0657-6 (PMC6499643; doi:10.1038/s41388-018-0657-6)
Supplement: Supplementary file 7 — Supplementary Table S5 [file 41388_2018_657_MOESM7_ESM.txt]

Short name	Mutational process (signature)	Selection from mutational context weighted
PIK3CA E545K	Signature APOBEC	3161.89261460102
TP53 R283P	Signature APOBEC	731.6
PIK3CA E542K	Signature APOBEC	1754.42221910112
TP53 R196P	Signature APOBEC	285.17
CCDC50 S.S.	Signature APOBEC	152.66
HRAS G13V	Signature APOBEC	150.99
TP53 R213*	Signature APOBEC	94.24
TP53 P278S	Signature APOBEC	82.54
TP53 E298*	Signature APOBEC	82.15
TP53 R175H	Signature APOBEC	74.12
FAT1 E1994*	Signature APOBEC	63.6
FBXW7 R505G	Signature APOBEC	5068.41331069609
ZBTB10 C 81471465 G NCSNV	Signature APOBEC	53.89
C9orf53 C 21968242 T NCSNV	Signature APOBEC	49.52
TP53 E294*	Signature APOBEC	46.69
BCAS1 C 52491801 G NCSNV	Signature APOBEC	45.8
EPHA2 S419*	Signature APOBEC	44.48
FAM21C E1034K	Signature APOBEC	40.88
EPHA3 T802R	Signature APOBEC	38.81
EYS G 66498423 A NCSNV	Signature APOBEC	37.7
NOTCH1 E455K	Signature APOBEC	31.82
TP53 R273C	Signature APOBEC	30.17
TP53 G245S	Signature APOBEC	27.06
CASP8 Q524*	Signature APOBEC	26.88
TP53 R196*	Signature APOBEC	26.36
AP1G2 D243N	Signature APOBEC	25.57
NCOR1 P1081L	Signature APOBEC	25.28
CASP8 R292W	Signature APOBEC	24.92
TP53 E56*	Signature APOBEC	24.25
HIST2H2BE F71L	Signature APOBEC	24.1
MAPK1 E322K	Signature APOBEC	875.29525
TGFBR2 E544K	Signature APOBEC	23.83
TP53 Q144*	Signature APOBEC	23.59
MAP2 E865*	Signature APOBEC	22.31
MB21D2 Q311E	Signature APOBEC	22.1
APC R283Q	Signature APOBEC	21.99
TSHZ3 E841*	Signature APOBEC	21.37
ZNF43 G422A	Signature APOBEC	21.05
CNNM3 E422K	Signature APOBEC	20.84
ZZZ3 R5Q	Signature APOBEC	20.82
RAC1 A178V	Signature APOBEC	20.39
NFE2L2 E79K	Signature APOBEC	20.25
RHOA E40Q	Signature APOBEC	18.56
TP53 H193L	Signature APOBEC	18.13
TP53 S106R	Signature APOBEC	18.09
ARHGAP9 G 57868406 A NCSNV	Signature APOBEC	17.72
CASP8 R494*	Signature APOBEC	16.57
FAT1 R885*	Signature APOBEC	15.5
TP53 G266E	Signature APOBEC	15.36
NFE2L2 D29H	Signature APOBEC	14.94
KIAA1109 I225M	Signature APOBEC	14.9
MYH9 E530K	Signature APOBEC	14.82
TP53 E285K	Signature APOBEC	14.69
HOXB5 E170K	Signature APOBEC	14.48
SLC44A2 F459F	Signature APOBEC	13.93
TP53 Q192*	Signature APOBEC	13.84
TP53 V173M	Signature APOBEC	13.8
FAM21C D460N	Signature APOBEC	13.7
CDKN2A P135L	Signature APOBEC	13.63
TP53 E68*	Signature APOBEC	13.53
ZNF253 C 20003622 G NCSNV	Signature APOBEC	13.26
TP53 R110L	Signature APOBEC	13.19
NCOR1 E2306K	Signature APOBEC	13.19
OR4F15 R183W	Signature APOBEC	13.14
SMTN E901K	Signature APOBEC	13.04
TP53 R158L	Signature APOBEC	12.88
CDT1 C 88870221 T NCSNV	Signature APOBEC	11.78
TP53 R248W	Signature APOBEC	11.66
CCDC135 E313K	Signature APOBEC	11.4
TP53 Y163C	Signature APOBEC	11.32
TP53 R306*	Signature APOBEC	11.31
CDK20 G 90744635 A NCSNV	Signature APOBEC	11.14
HLA-B Q250E	Signature APOBEC	11.11
ANKHD1 L376V	Signature APOBEC	10.43
AL117190.3 C 101421722 T NCSNV	Signature APOBEC	10.39
KRT14 G 39740666 A NCSNV	Signature APOBEC	10.36
MYC S161L	Signature APOBEC	9.39
B2M E97K	Signature APOBEC	9.33
PLEKHG4 E744K	Signature APOBEC	8.94
UMODL1 L581L	Signature APOBEC	8.68
NSD1 R788*	Signature APOBEC	8.58
SMPDL3B F275F	Signature APOBEC	8.54
HRAS G12S	Signature APOBEC	8.51
SLC27A1 F620F	Signature APOBEC	8.36
WTAP E346K	Signature APOBEC	8.26
TP53 R249S	Signature APOBEC	7.76
TP53 Q331*	Signature APOBEC	7.39
KIAA1407 R673W	Signature APOBEC	7.29
TGFBR2 S320*	Signature APOBEC	7.12
OR2D3 R70C	Signature APOBEC	7.11
SP140L D419N	Signature APOBEC	7.1
TSPYL5 S193L	Signature APOBEC	6.99
NFE2L2 E79Q	Signature APOBEC	6.86
HUWE1 E3771K	Signature APOBEC	6.85
KIAA0226 G 197349060 A NCSNV	Signature APOBEC	6.81
TP53 C176Y	Signature APOBEC	6.58
FAT1 S3373*	Signature APOBEC	6.49
FAT1 S1200*	Signature APOBEC	6.49
HUWE1 E4177K	Signature APOBEC	6.44
ITGB1 D158N	Signature APOBEC	6.39
TP53 Q136*	Signature APOBEC	6.34
CASP8 R472*	Signature APOBEC	6.21
TP53 C242F	Signature APOBEC	6.21
FLOT1 G 30698343 C NCSNV	Signature APOBEC	5.94
GIGYF2 S221*	Signature APOBEC	5.89
ZNF710 F388F	Signature APOBEC	5.89
TP53 G245V	Signature APOBEC	5.84
TBX21 E494K	Signature APOBEC	5.72
TMCO6 C 140021368 T NCSNV	Signature APOBEC	5.61
TNN D1091N	Signature APOBEC	5.58
PARP2 M432I	Signature APOBEC	5.41
SPRR2B P69P	Signature APOBEC	5.4
CDKN2A G124V	Signature APOBEC	5.2
MGAM S703F	Signature APOBEC	5.18
PCDHGA12 A329A	Signature APOBEC	5.15
LTN1 F1252F	Signature APOBEC	5.12
HHIPL2 F67F	Signature APOBEC	4.81
MYH9 E457K	Signature APOBEC	4.74
CDKN2A P113L	Signature APOBEC	4.62
FANCD2OS F33L	Signature APOBEC	4.62
MRAP E28E	Signature APOBEC	4.59
PADI3 P481P	Signature APOBEC	4.49
ANKRD11 S769*	Signature APOBEC	4.44
DNAH5 Q1797E	Signature APOBEC	4.36
PIK3CG A156V	Signature APOBEC	4.31
PSG8 S395F	Signature APOBEC	4.3
NRXN3 E1218K	Signature APOBEC	4.25
CEP68 C 65296555 T NCSNV	Signature APOBEC	4.05
CCDC110 R111C	Signature APOBEC	3.99
TP53 H179Y	Signature APOBEC	3.96
CDKN2A G143V	Signature APOBEC	3.94
CASP8 T 202137501 C NCSNV	Signature APOBEC	3.94
LRRN3 L190V	Signature APOBEC	3.84
PLCG2 L1038L	Signature APOBEC	3.83
IFT140 E664K	Signature APOBEC	3.81
TP53 P151S	Signature APOBEC	3.67
BTBD8 F178F	Signature APOBEC	3.57
TP53 Y220C	Signature APOBEC	3.43
TP53 R273H	Signature APOBEC	3.42
PRDM9 R77Q	Signature APOBEC	3.36
ZNF510 S321*	Signature APOBEC	3.27
PCDHA10 A481T	Signature APOBEC	3.27
IKZF1 Q156Q	Signature APOBEC	3.22
MCF2L R985Q	Signature APOBEC	3.19
PGBD1 L412L	Signature APOBEC	3.09
KCNA4 E280K	Signature APOBEC	2.93
NRXN1 R1256H	Signature APOBEC	2.86
FAT1 R3400*	Signature APOBEC	2.73
CDKN2A R163L	Signature APOBEC	2.72
DNAH6 R442H	Signature APOBEC	2.68
FAT1 Q1694*	Signature APOBEC	2.67
TP53 G 7578176 T NCSNV	Signature APOBEC	2.58
TP53 V143M	Signature APOBEC	2.56
AJUBA Q103*	Signature APOBEC	2.43
PAMR1 I580I	Signature APOBEC	2.41
KMT2D R1252*	Signature APOBEC	2.39
C6orf118 T328T	Signature APOBEC	2.38
TP53 H193P	Signature APOBEC	2.26
TDRD6 E1997*	Signature APOBEC	2.25
CDH7 Q225K	Signature APOBEC	2.24
PTOV1 L99L	Signature APOBEC	2.18
NLRP5 E751K	Signature APOBEC	2.16
FLG A2503V	Signature APOBEC	2.15
NCOA1 L1361L	Signature APOBEC	2.13
NXPH1 T25T	Signature APOBEC	2.09
NCOR1 R1561Q	Signature APOBEC	2.05
KCNK9 L122L	Signature APOBEC	2.03
ATP10B R311Q	Signature APOBEC	1.98
MYO15A R3294W	Signature APOBEC	1.95
FAT1 R937*	Signature APOBEC	1.91
HRAS Q61L	Signature APOBEC	1.91
TP53 R337C	Signature APOBEC	1.9
TP53 H179R	Signature APOBEC	1.89
METTL16 C 2323149 T NCSNV	Signature APOBEC	1.74
SLC8A2 L195L	Signature APOBEC	1.72
IFFO1 L292L	Signature APOBEC	1.71
TP53 Q331Q	Signature APOBEC	1.59
CNKSR1 L350L	Signature APOBEC	1.57
PKHD1L1 R1654Q	Signature APOBEC	1.52
HRAS G12D	Signature APOBEC	1.51
FCRL3 V288V	Signature APOBEC	1.48
DENND5B G1023E	Signature APOBEC	1.46
TP53 Y234C	Signature APOBEC	1.42
PIK3CA Q546R	Signature APOBEC	1.41
LRRC4C E637Q	Signature APOBEC	1.39
GPR158 L9L	Signature APOBEC	1.38
HIST1H3C K37M	Signature APOBEC	1.37
FCAR V233M	Signature APOBEC	1.32
CDKN2A L165L	Signature APOBEC	1.28
CSMD3 R3127Q	Signature APOBEC	1.21
DPP10 T 116257182 A NCSNV	Signature APOBEC	1.2
TP53 C238F	Signature APOBEC	1.2
FBXW7 R543G	Signature APOBEC	1.15
MFSD10 R138Q	Signature APOBEC	1.14
CORO2B A156T	Signature APOBEC	1.12
KIAA0100 V1227V	Signature APOBEC	1.11
DUOXA1 R332C	Signature APOBEC	1.07
HLA-B R7*	Signature APOBEC	1.01
HLA-A R7*	Signature APOBEC	0.99
SMARCA4 P913L	Signature APOBEC	0.94
CDKN2A G 21971208 A NCSNV	Signature APOBEC	0.93
AKAP9 Q3406K	Signature APOBEC	0.9
EPHB3 R420H	Signature APOBEC	0.89
CTNNA2 A67T	Signature APOBEC	0.87
CDKN2A G166R	Signature APOBEC	0.86
PPP4R4 T89M	Signature APOBEC	0.85
TP53 R280G	Signature APOBEC	0.82
REG1A C 79364340 T NCSNV	Signature APOBEC	0.8
MAGEB3 V75A	Signature APOBEC	0.8
ASXL1 R693*	Signature APOBEC	0.79
MTTP G749G	Signature APOBEC	0.74
C12orf60 T120T	Signature APOBEC	0.73
CASP8 R127*	Signature APOBEC	0.69
PDE3A L275L	Signature APOBEC	0.64
SALL1 P1109P	Signature APOBEC	0.62
OR8I2 A67S	Signature APOBEC	0.54
FXYD5 R145W	Signature APOBEC	0.54
KDM6A R526*	Signature APOBEC	0.51
IZUMO4 T11T	Signature APOBEC	0.51
HTR1A L166L	Signature APOBEC	0.48
VPS39 P578P	Signature APOBEC	0.48
RPA1 R31H	Signature APOBEC	0.45
PHLDB2 V1139V	Signature APOBEC	0.44
KIR3DL1 V405I	Signature APOBEC	0.43
C9 D312N	Signature APOBEC	0.42
GRM8 G50D	Signature APOBEC	0.41
COL22A1 P1601L	Signature APOBEC	0.4
TENM1 R366M	Signature APOBEC	0.39
GFRA3 A208A	Signature APOBEC	0.38
CDH9 T737M	Signature APOBEC	0.37
MYH13 K1852N	Signature APOBEC	0.35
SLC5A7 G336C	Signature APOBEC	0.33
KSR2 T584M	Signature APOBEC	0.29
CDKN2A G 21970900 T NCSNV	Signature APOBEC	0.27
SLC34A1 R507H	Signature APOBEC	0.27
NOTCH1 A465T	Signature APOBEC	0.25
MAP3K7 Y300C	Signature APOBEC	0.24
FBXL13 R308W	Signature APOBEC	0.24
OBP2A T107M	Signature APOBEC	0.23
TNIK R949H	Signature APOBEC	0.22
SYT6 R249H	Signature APOBEC	0.19
CDKN2A G 21971000 T NCSNV	Signature APOBEC	0.18
ADAMTS18 H78H	Signature APOBEC	0.18
THSD7A C728F	Signature APOBEC	0.16
USH2A N3137N	Signature APOBEC	0.15
HCN1 V381V	Signature APOBEC	0.14
SLC24A4 E137K	Signature APOBEC	0.14
PCDHA13 D481D	Signature APOBEC	0.12
MYH7 V411I	Signature APOBEC	0.12
OR4C6 A214A	Signature APOBEC	0.11
CNTNAP2 C745C	Signature APOBEC	0.1
PFAS Y1202Y	Signature APOBEC	0.09
ZFHX4 G754R	Signature APOBEC	0.09
TMEM132D A56V	Signature APOBEC	0.09
PCDHA4 N451N	Signature APOBEC	0.06
PIK3CA H1047R	Signature APOBEC	0
TP53 R282W	Signature APOBEC	0
TP53 R248Q	Signature APOBEC	0
TP53 V157F	Signature APOBEC	0
TP53 Y236C	Signature APOBEC	0
TP53 R337L	Signature APOBEC	0
TP53 T125T	Signature APOBEC	0
MAGEB1 P274P	Signature APOBEC	0
HRAS G13R	Signature APOBEC	0
OR11H12 Q30K	Signature APOBEC	0
TP53 L201*	Signature APOBEC	0
TP53 V272M	Signature APOBEC	0
TP53 T 7577017 G NCSNV	Signature APOBEC	0
TP53 G 7579311 T NCSNV	Signature APOBEC	0
CREBBP R1446C	Signature APOBEC	0
SLCO1C1 S362R	Signature APOBEC	0
CEP164 N79N	Signature APOBEC	0
GUCY2C S606S	Signature APOBEC	0
TMTC2 T409R	Signature APOBEC	0
PLXND1 G913R	Signature APOBEC	0
BZRAP1 R1376K	Signature APOBEC	0
SGCE R173H	Signature APOBEC	0
NLRP8 V428I	Signature APOBEC	0
PDZD2 R953*	Signature APOBEC	0
HRAS G12C	Signature APOBEC	0
NRD1 E181E	Signature APOBEC	0
EDIL3 Q173K	Signature APOBEC	0
HIST1H3I K37M	Signature APOBEC	0
IVD G408W	Signature APOBEC	0
ATP7B V831I	Signature APOBEC	0
MYOM1 R63Q	Signature APOBEC	0
PCDH17 N579N	Signature APOBEC	0
SLMAP A 57743311 G NCSNV	Signature APOBEC	0
SDR9C7 A104A	Signature APOBEC	0
TCF21 A124A	Signature APOBEC	0
CCSER2 Y766C	Signature APOBEC	0
CHCHD4 T92M	Signature APOBEC	0
TRHR V272L	Signature APOBEC	0
OR2T33 D153D	Signature APOBEC	0
MASP1 T215A	Signature APOBEC	0
PRB3 R39*	Signature APOBEC	0
H3F3B K37M	Signature APOBEC	0
HPN A 35557003 T NCSNV	Signature APOBEC	0
POLI V117L	Signature APOBEC	0
GABBR2 W149*	Signature APOBEC	0
PIK3CA E545K	Signature NonAPOBEC	61.2121222410866
TP53 R283P	Signature NonAPOBEC	675.33
PIK3CA E542K	Signature NonAPOBEC	764.800421348315
TP53 R196P	Signature NonAPOBEC	58.41
CCDC50 S.S.	Signature NonAPOBEC	1373.94
HRAS G13V	Signature NonAPOBEC	603.97
TP53 R213*	Signature NonAPOBEC	691.06
TP53 P278S	Signature NonAPOBEC	57.36
TP53 E298*	Signature NonAPOBEC	1971.69
TP53 R175H	Signature NonAPOBEC	1408.32
FAT1 E1994*	Signature NonAPOBEC	80.95
FBXW7 R505G	Signature NonAPOBEC	37280.6706621392
ZBTB10 C 81471465 G NCSNV	Signature NonAPOBEC	47.79
C9orf53 C 21968242 T NCSNV	Signature NonAPOBEC	35.86
TP53 E294*	Signature NonAPOBEC	64.48
BCAS1 C 52491801 G NCSNV	Signature NonAPOBEC	11.45
EPHA2 S419*	Signature NonAPOBEC	0
FAM21C E1034K	Signature NonAPOBEC	13.63
EPHA3 T802R	Signature NonAPOBEC	219.93
EYS G 66498423 A NCSNV	Signature NonAPOBEC	42.51
NOTCH1 E455K	Signature NonAPOBEC	10.61
TP53 R273C	Signature NonAPOBEC	346.91
TP53 G245S	Signature NonAPOBEC	243.53
CASP8 Q524*	Signature NonAPOBEC	0.55
TP53 R196*	Signature NonAPOBEC	500.89
AP1G2 D243N	Signature NonAPOBEC	13.17
NCOR1 P1081L	Signature NonAPOBEC	43.05
CASP8 R292W	Signature NonAPOBEC	0.51
TP53 E56*	Signature NonAPOBEC	13.06
HIST2H2BE F71L	Signature NonAPOBEC	0.49
MAPK1 E322K	Signature NonAPOBEC	379.927153846154
TGFBR2 E544K	Signature NonAPOBEC	0
TP53 Q144*	Signature NonAPOBEC	31.27
MAP2 E865*	Signature NonAPOBEC	163.57
MB21D2 Q311E	Signature NonAPOBEC	0
APC R283Q	Signature NonAPOBEC	20.29
TSHZ3 E841*	Signature NonAPOBEC	39.68
ZNF43 G422A	Signature NonAPOBEC	6.65
CNNM3 E422K	Signature NonAPOBEC	7.32
ZZZ3 R5Q	Signature NonAPOBEC	37.02
RAC1 A178V	Signature NonAPOBEC	206.21
NFE2L2 E79K	Signature NonAPOBEC	2.76
RHOA E40Q	Signature NonAPOBEC	0.57
TP53 H193L	Signature NonAPOBEC	888.34
TP53 S106R	Signature NonAPOBEC	29.51
ARHGAP9 G 57868406 A NCSNV	Signature NonAPOBEC	39.45
CASP8 R494*	Signature NonAPOBEC	40.57
FAT1 R885*	Signature NonAPOBEC	4.63
TP53 G266E	Signature NonAPOBEC	7.23
NFE2L2 D29H	Signature NonAPOBEC	1.48
KIAA1109 I225M	Signature NonAPOBEC	0
MYH9 E530K	Signature NonAPOBEC	11.18
TP53 E285K	Signature NonAPOBEC	0.77
HOXB5 E170K	Signature NonAPOBEC	5.91
SLC44A2 F459F	Signature NonAPOBEC	12.35
TP53 Q192*	Signature NonAPOBEC	5.65
TP53 V173M	Signature NonAPOBEC	101.17
FAM21C D460N	Signature NonAPOBEC	1.03
CDKN2A P135L	Signature NonAPOBEC	440.63
TP53 E68*	Signature NonAPOBEC	22.07
ZNF253 C 20003622 G NCSNV	Signature NonAPOBEC	1.98
TP53 R110L	Signature NonAPOBEC	1305.43
NCOR1 E2306K	Signature NonAPOBEC	0.41
OR4F15 R183W	Signature NonAPOBEC	4.15
SMTN E901K	Signature NonAPOBEC	4.58
TP53 R158L	Signature NonAPOBEC	244.81
CDT1 C 88870221 T NCSNV	Signature NonAPOBEC	5.54
TP53 R248W	Signature NonAPOBEC	376.85
CCDC135 E313K	Signature NonAPOBEC	1.27
TP53 Y163C	Signature NonAPOBEC	271.64
TP53 R306*	Signature NonAPOBEC	365.76
CDK20 G 90744635 A NCSNV	Signature NonAPOBEC	2.96
HLA-B Q250E	Signature NonAPOBEC	0.11
ANKHD1 L376V	Signature NonAPOBEC	0.55
AL117190.3 C 101421722 T NCSNV	Signature NonAPOBEC	31.18
KRT14 G 39740666 A NCSNV	Signature NonAPOBEC	3.27
MYC S161L	Signature NonAPOBEC	0.82
B2M E97K	Signature NonAPOBEC	0.09
PLEKHG4 E744K	Signature NonAPOBEC	11.37
UMODL1 L581L	Signature NonAPOBEC	2.31
NSD1 R788*	Signature NonAPOBEC	45.03
SMPDL3B F275F	Signature NonAPOBEC	4.81
HRAS G12S	Signature NonAPOBEC	275.23
SLC27A1 F620F	Signature NonAPOBEC	0.17
WTAP E346K	Signature NonAPOBEC	2.07
TP53 R249S	Signature NonAPOBEC	89.18
TP53 Q331*	Signature NonAPOBEC	1.3
KIAA1407 R673W	Signature NonAPOBEC	31.07
TGFBR2 S320*	Signature NonAPOBEC	0.07
OR2D3 R70C	Signature NonAPOBEC	28.42
SP140L D419N	Signature NonAPOBEC	30.26
TSPYL5 S193L	Signature NonAPOBEC	9.66
NFE2L2 E79Q	Signature NonAPOBEC	0.44
HUWE1 E3771K	Signature NonAPOBEC	0
KIAA0226 G 197349060 A NCSNV	Signature NonAPOBEC	19.38
TP53 C176Y	Signature NonAPOBEC	48.28
FAT1 S3373*	Signature NonAPOBEC	0.07
FAT1 S1200*	Signature NonAPOBEC	0.07
HUWE1 E4177K	Signature NonAPOBEC	0.41
ITGB1 D158N	Signature NonAPOBEC	39.27
TP53 Q136*	Signature NonAPOBEC	33.26
CASP8 R472*	Signature NonAPOBEC	71.41
TP53 C242F	Signature NonAPOBEC	62.77
FLOT1 G 30698343 C NCSNV	Signature NonAPOBEC	1.05
GIGYF2 S221*	Signature NonAPOBEC	6.13
ZNF710 F388F	Signature NonAPOBEC	6.14
TP53 G245V	Signature NonAPOBEC	188.82
TBX21 E494K	Signature NonAPOBEC	6.99
TMCO6 C 140021368 T NCSNV	Signature NonAPOBEC	0.42
TNN D1091N	Signature NonAPOBEC	1.67
PARP2 M432I	Signature NonAPOBEC	0.41
SPRR2B P69P	Signature NonAPOBEC	5.4
CDKN2A G124V	Signature NonAPOBEC	0.64
MGAM S703F	Signature NonAPOBEC	8.46
PCDHGA12 A329A	Signature NonAPOBEC	4.75
LTN1 F1252F	Signature NonAPOBEC	1.2
HHIPL2 F67F	Signature NonAPOBEC	6.64
MYH9 E457K	Signature NonAPOBEC	6.82
CDKN2A P113L	Signature NonAPOBEC	149.22
FANCD2OS F33L	Signature NonAPOBEC	0.09
MRAP E28E	Signature NonAPOBEC	0.09
PADI3 P481P	Signature NonAPOBEC	25.42
ANKRD11 S769*	Signature NonAPOBEC	0.09
DNAH5 Q1797E	Signature NonAPOBEC	0.04
PIK3CG A156V	Signature NonAPOBEC	9.6
PSG8 S395F	Signature NonAPOBEC	5.94
NRXN3 E1218K	Signature NonAPOBEC	4.43
CEP68 C 65296555 T NCSNV	Signature NonAPOBEC	97.09
CCDC110 R111C	Signature NonAPOBEC	62.55
TP53 H179Y	Signature NonAPOBEC	35.64
CDKN2A G143V	Signature NonAPOBEC	9.18
CASP8 T 202137501 C NCSNV	Signature NonAPOBEC	52.33
LRRN3 L190V	Signature NonAPOBEC	0.38
PLCG2 L1038L	Signature NonAPOBEC	0.96
IFT140 E664K	Signature NonAPOBEC	7.4
TP53 P151S	Signature NonAPOBEC	69.74
BTBD8 F178F	Signature NonAPOBEC	3.57
TP53 Y220C	Signature NonAPOBEC	339.37
TP53 R273H	Signature NonAPOBEC	338.36
PRDM9 R77Q	Signature NonAPOBEC	5.98
ZNF510 S321*	Signature NonAPOBEC	5.82
PCDHA10 A481T	Signature NonAPOBEC	7.63
IKZF1 Q156Q	Signature NonAPOBEC	0.4
MCF2L R985Q	Signature NonAPOBEC	28.69
PGBD1 L412L	Signature NonAPOBEC	0.06
KCNA4 E280K	Signature NonAPOBEC	3.18
NRXN1 R1256H	Signature NonAPOBEC	3.79
FAT1 R3400*	Signature NonAPOBEC	24.61
CDKN2A R163L	Signature NonAPOBEC	24.48
DNAH6 R442H	Signature NonAPOBEC	86.77
FAT1 Q1694*	Signature NonAPOBEC	2.78
TP53 G 7578176 T NCSNV	Signature NonAPOBEC	126.21
TP53 V143M	Signature NonAPOBEC	48.68
AJUBA Q103*	Signature NonAPOBEC	2.53
PAMR1 I580I	Signature NonAPOBEC	2.51
KMT2D R1252*	Signature NonAPOBEC	116.87
C6orf118 T328T	Signature NonAPOBEC	6.77
TP53 H193P	Signature NonAPOBEC	224.13
TDRD6 E1997*	Signature NonAPOBEC	25.93
CDH7 Q225K	Signature NonAPOBEC	25.76
PTOV1 L99L	Signature NonAPOBEC	3.72
NLRP5 E751K	Signature NonAPOBEC	0.54
FLG A2503V	Signature NonAPOBEC	24.67
NCOA1 L1361L	Signature NonAPOBEC	0.35
NXPH1 T25T	Signature NonAPOBEC	8.91
NCOR1 R1561Q	Signature NonAPOBEC	66.28
KCNK9 L122L	Signature NonAPOBEC	1.35
ATP10B R311Q	Signature NonAPOBEC	15.99
MYO15A R3294W	Signature NonAPOBEC	14.29
FAT1 R937*	Signature NonAPOBEC	25.43
HRAS Q61L	Signature NonAPOBEC	61.66
TP53 R337C	Signature NonAPOBEC	93.2
TP53 H179R	Signature NonAPOBEC	187.59
METTL16 C 2323149 T NCSNV	Signature NonAPOBEC	41.76
SLC8A2 L195L	Signature NonAPOBEC	0.09
IFFO1 L292L	Signature NonAPOBEC	0.07
TP53 Q331Q	Signature NonAPOBEC	38.11
CNKSR1 L350L	Signature NonAPOBEC	3.35
PKHD1L1 R1654Q	Signature NonAPOBEC	12.3
HRAS G12D	Signature NonAPOBEC	36.26
FCRL3 V288V	Signature NonAPOBEC	0.18
DENND5B G1023E	Signature NonAPOBEC	27.76
TP53 Y234C	Signature NonAPOBEC	69.74
PIK3CA Q546R	Signature NonAPOBEC	140.03
LRRC4C E637Q	Signature NonAPOBEC	1.5
GPR158 L9L	Signature NonAPOBEC	3.92
HIST1H3C K37M	Signature NonAPOBEC	135.52
FCAR V233M	Signature NonAPOBEC	10.67
CDKN2A L165L	Signature NonAPOBEC	5.11
CSMD3 R3127Q	Signature NonAPOBEC	5.89
DPP10 T 116257182 A NCSNV	Signature NonAPOBEC	119.28
TP53 C238F	Signature NonAPOBEC	58.78
FBXW7 R543G	Signature NonAPOBEC	56.15
MFSD10 R138Q	Signature NonAPOBEC	36.96
CORO2B A156T	Signature NonAPOBEC	21.34
KIAA0100 V1227V	Signature NonAPOBEC	1.54
DUOXA1 R332C	Signature NonAPOBEC	14.27
HLA-B R7*	Signature NonAPOBEC	32.65
HLA-A R7*	Signature NonAPOBEC	15.57
SMARCA4 P913L	Signature NonAPOBEC	22.47
CDKN2A G 21971208 A NCSNV	Signature NonAPOBEC	1.73
AKAP9 Q3406K	Signature NonAPOBEC	44.04
EPHB3 R420H	Signature NonAPOBEC	28.68
CTNNA2 A67T	Signature NonAPOBEC	9.98
CDKN2A G166R	Signature NonAPOBEC	27.79
PPP4R4 T89M	Signature NonAPOBEC	41.81
TP53 R280G	Signature NonAPOBEC	81.6
REG1A C 79364340 T NCSNV	Signature NonAPOBEC	12.57
MAGEB3 V75A	Signature NonAPOBEC	79.45
ASXL1 R693*	Signature NonAPOBEC	25.47
MTTP G749G	Signature NonAPOBEC	17.78
C12orf60 T120T	Signature NonAPOBEC	13.83
CASP8 R127*	Signature NonAPOBEC	33.85
PDE3A L275L	Signature NonAPOBEC	0.31
SALL1 P1109P	Signature NonAPOBEC	4.52
OR8I2 A67S	Signature NonAPOBEC	53.88
FXYD5 R145W	Signature NonAPOBEC	26.45
KDM6A R526*	Signature NonAPOBEC	50.24
IZUMO4 T11T	Signature NonAPOBEC	9.69
HTR1A L166L	Signature NonAPOBEC	0.13
VPS39 P578P	Signature NonAPOBEC	15.38
RPA1 R31H	Signature NonAPOBEC	8.57
PHLDB2 V1139V	Signature NonAPOBEC	10.5
KIR3DL1 V405I	Signature NonAPOBEC	42.37
C9 D312N	Signature NonAPOBEC	20.56
GRM8 G50D	Signature NonAPOBEC	20.21
COL22A1 P1601L	Signature NonAPOBEC	12.8
TENM1 R366M	Signature NonAPOBEC	38.63
GFRA3 A208A	Signature NonAPOBEC	9.02
CDH9 T737M	Signature NonAPOBEC	8.86
MYH13 K1852N	Signature NonAPOBEC	11.25
SLC5A7 G336C	Signature NonAPOBEC	32.99
KSR2 T584M	Signature NonAPOBEC	9.46
CDKN2A G 21970900 T NCSNV	Signature NonAPOBEC	6.49
SLC34A1 R507H	Signature NonAPOBEC	26.92
NOTCH1 A465T	Signature NonAPOBEC	24.64
MAP3K7 Y300C	Signature NonAPOBEC	23.72
FBXL13 R308W	Signature NonAPOBEC	23.84
OBP2A T107M	Signature NonAPOBEC	23
TNIK R949H	Signature NonAPOBEC	22.23
SYT6 R249H	Signature NonAPOBEC	9.21
CDKN2A G 21971000 T NCSNV	Signature NonAPOBEC	18.28
ADAMTS18 H78H	Signature NonAPOBEC	17.79
THSD7A C728F	Signature NonAPOBEC	16.29
USH2A N3137N	Signature NonAPOBEC	14.6
HCN1 V381V	Signature NonAPOBEC	6.86
SLC24A4 E137K	Signature NonAPOBEC	13.95
PCDHA13 D481D	Signature NonAPOBEC	3.75
MYH7 V411I	Signature NonAPOBEC	11.61
OR4C6 A214A	Signature NonAPOBEC	5.42
CNTNAP2 C745C	Signature NonAPOBEC	10.19
PFAS Y1202Y	Signature NonAPOBEC	9.24
ZFHX4 G754R	Signature NonAPOBEC	8.56
TMEM132D A56V	Signature NonAPOBEC	8.44
PCDHA4 N451N	Signature NonAPOBEC	6.39
PIK3CA H1047R	Signature NonAPOBEC	3744.81
TP53 R282W	Signature NonAPOBEC	866.56
TP53 R248Q	Signature NonAPOBEC	388.5
TP53 V157F	Signature NonAPOBEC	2054.27
TP53 Y236C	Signature NonAPOBEC	282.96
TP53 R337L	Signature NonAPOBEC	578.09
TP53 T125T	Signature NonAPOBEC	131.94
MAGEB1 P274P	Signature NonAPOBEC	14.12
HRAS G13R	Signature NonAPOBEC	703.05
OR11H12 Q30K	Signature NonAPOBEC	53.72
TP53 L201*	Signature NonAPOBEC	194.62
TP53 V272M	Signature NonAPOBEC	73.41
TP53 T 7577017 G NCSNV	Signature NonAPOBEC	226.39
TP53 G 7579311 T NCSNV	Signature NonAPOBEC	57.41
CREBBP R1446C	Signature NonAPOBEC	23.12
SLCO1C1 S362R	Signature NonAPOBEC	12.72
CEP164 N79N	Signature NonAPOBEC	17.42
GUCY2C S606S	Signature NonAPOBEC	11.16
TMTC2 T409R	Signature NonAPOBEC	564.89
PLXND1 G913R	Signature NonAPOBEC	12.02
BZRAP1 R1376K	Signature NonAPOBEC	13.4
SGCE R173H	Signature NonAPOBEC	50.82
NLRP8 V428I	Signature NonAPOBEC	11.78
PDZD2 R953*	Signature NonAPOBEC	24.06
HRAS G12C	Signature NonAPOBEC	245.15
NRD1 E181E	Signature NonAPOBEC	57.82
EDIL3 Q173K	Signature NonAPOBEC	82.69
HIST1H3I K37M	Signature NonAPOBEC	25.62
IVD G408W	Signature NonAPOBEC	51.73
ATP7B V831I	Signature NonAPOBEC	16.2
MYOM1 R63Q	Signature NonAPOBEC	47.19
PCDH17 N579N	Signature NonAPOBEC	5.47
SLMAP A 57743311 G NCSNV	Signature NonAPOBEC	42.5
SDR9C7 A104A	Signature NonAPOBEC	8.04
TCF21 A124A	Signature NonAPOBEC	5.37
CCSER2 Y766C	Signature NonAPOBEC	51
CHCHD4 T92M	Signature NonAPOBEC	31.62
TRHR V272L	Signature NonAPOBEC	16.63
OR2T33 D153D	Signature NonAPOBEC	6.16
MASP1 T215A	Signature NonAPOBEC	51.42
PRB3 R39*	Signature NonAPOBEC	19.19
H3F3B K37M	Signature NonAPOBEC	74.78
HPN A 35557003 T NCSNV	Signature NonAPOBEC	46.16
POLI V117L	Signature NonAPOBEC	101.18
GABBR2 W149*	Signature NonAPOBEC	9.92
PIK3CA E545K	Other processes	44.3077079796265
TP53 R283P	Other processes	675.33
PIK3CA E542K	Other processes	465.347162921348
TP53 R196P	Other processes	58.41
CCDC50 S.S.	Other processes	0
HRAS G13V	Other processes	158.54
TP53 R213*	Other processes	54.97
TP53 P278S	Other processes	5.6
TP53 E298*	Other processes	246.46
TP53 R175H	Other processes	103.77
FAT1 E1994*	Other processes	0
FBXW7 R505G	Other processes	130.275280135823
ZBTB10 C 81471465 G NCSNV	Other processes	3.05
C9orf53 C 21968242 T NCSNV	Other processes	13.66
TP53 E294*	Other processes	27.79
BCAS1 C 52491801 G NCSNV	Other processes	0
EPHA2 S419*	Other processes	0
FAM21C E1034K	Other processes	0.55
EPHA3 T802R	Other processes	139.72
EYS G 66498423 A NCSNV	Other processes	4.01
NOTCH1 E455K	Other processes	10.18
TP53 R273C	Other processes	101.81
TP53 G245S	Other processes	51.41
CASP8 Q524*	Other processes	0.27
TP53 R196*	Other processes	84.36
AP1G2 D243N	Other processes	5.42
NCOR1 P1081L	Other processes	16.4
CASP8 R292W	Other processes	0.51
TP53 E56*	Other processes	1.49
HIST2H2BE F71L	Other processes	0.25
MAPK1 E322K	Other processes	162.342576923077
TGFBR2 E544K	Other processes	0
TP53 Q144*	Other processes	1.1
MAP2 E865*	Other processes	133.83
MB21D2 Q311E	Other processes	0
APC R283Q	Other processes	19.45
TSHZ3 E841*	Other processes	4.27
ZNF43 G422A	Other processes	2.77
CNNM3 E422K	Other processes	0.56
ZZZ3 R5Q	Other processes	8.68
RAC1 A178V	Other processes	27.19
NFE2L2 E79K	Other processes	2.07
RHOA E40Q	Other processes	0.38
TP53 H193L	Other processes	580.14
TP53 S106R	Other processes	18.09
ARHGAP9 G 57868406 A NCSNV	Other processes	18.87
CASP8 R494*	Other processes	10.86
FAT1 R885*	Other processes	0.6
TP53 G266E	Other processes	1.13
NFE2L2 D29H	Other processes	0
KIAA1109 I225M	Other processes	0
MYH9 E530K	Other processes	0.26
TP53 E285K	Other processes	0
HOXB5 E170K	Other processes	3.26
SLC44A2 F459F	Other processes	3.68
TP53 Q192*	Other processes	0
TP53 V173M	Other processes	5.75
FAM21C D460N	Other processes	0.59
CDKN2A P135L	Other processes	86.31
TP53 E68*	Other processes	6.41
ZNF253 C 20003622 G NCSNV	Other processes	0
TP53 R110L	Other processes	0
NCOR1 E2306K	Other processes	0
OR4F15 R183W	Other processes	2.59
SMTN E901K	Other processes	2.29
TP53 R158L	Other processes	92.77
CDT1 C 88870221 T NCSNV	Other processes	0
TP53 R248W	Other processes	108.78
CCDC135 E313K	Other processes	1.27
TP53 Y163C	Other processes	19.81
TP53 R306*	Other processes	71.64
CDK20 G 90744635 A NCSNV	Other processes	2.26
HLA-B Q250E	Other processes	0
ANKHD1 L376V	Other processes	0.44
AL117190.3 C 101421722 T NCSNV	Other processes	23.69
KRT14 G 39740666 A NCSNV	Other processes	0.27
MYC S161L	Other processes	0.51
B2M E97K	Other processes	0
PLEKHG4 E744K	Other processes	6.09
UMODL1 L581L	Other processes	0.77
NSD1 R788*	Other processes	33.23
SMPDL3B F275F	Other processes	0
HRAS G12S	Other processes	36.89
SLC27A1 F620F	Other processes	0
WTAP E346K	Other processes	0.31
TP53 R249S	Other processes	38.78
TP53 Q331*	Other processes	0.87
KIAA1407 R673W	Other processes	2.68
TGFBR2 S320*	Other processes	0
OR2D3 R70C	Other processes	18.47
SP140L D419N	Other processes	11.95
TSPYL5 S193L	Other processes	9.16
NFE2L2 E79Q	Other processes	0.15
HUWE1 E3771K	Other processes	0
KIAA0226 G 197349060 A NCSNV	Other processes	13.62
TP53 C176Y	Other processes	24.14
FAT1 S3373*	Other processes	0.07
FAT1 S1200*	Other processes	0
HUWE1 E4177K	Other processes	0.14
ITGB1 D158N	Other processes	13.7
TP53 Q136*	Other processes	3.56
CASP8 R472*	Other processes	29.5
TP53 C242F	Other processes	36.56
FLOT1 G 30698343 C NCSNV	Other processes	0.21
GIGYF2 S221*	Other processes	0.84
ZNF710 F388F	Other processes	2.53
TP53 G245V	Other processes	58.4
TBX21 E494K	Other processes	1.78
TMCO6 C 140021368 T NCSNV	Other processes	0
TNN D1091N	Other processes	0
PARP2 M432I	Other processes	0.29
SPRR2B P69P	Other processes	0
CDKN2A G124V	Other processes	0.06
MGAM S703F	Other processes	2.18
PCDHGA12 A329A	Other processes	0.3
LTN1 F1252F	Other processes	1.2
HHIPL2 F67F	Other processes	1.26
MYH9 E457K	Other processes	4.16
CDKN2A P113L	Other processes	21.54
FANCD2OS F33L	Other processes	0.09
MRAP E28E	Other processes	0.09
PADI3 P481P	Other processes	15.55
ANKRD11 S769*	Other processes	0
DNAH5 Q1797E	Other processes	0
PIK3CG A156V	Other processes	0.28
PSG8 S395F	Other processes	5.53
NRXN3 E1218K	Other processes	0.69
CEP68 C 65296555 T NCSNV	Other processes	63.72
CCDC110 R111C	Other processes	7.32
TP53 H179Y	Other processes	22.18
CDKN2A G143V	Other processes	4.33
CASP8 T 202137501 C NCSNV	Other processes	50.64
LRRN3 L190V	Other processes	0.13
PLCG2 L1038L	Other processes	0.38
IFT140 E664K	Other processes	2.58
TP53 P151S	Other processes	46.98
BTBD8 F178F	Other processes	3.57
TP53 Y220C	Other processes	0
TP53 R273H	Other processes	150.38
PRDM9 R77Q	Other processes	0.37
ZNF510 S321*	Other processes	1.55
PCDHA10 A481T	Other processes	7.63
IKZF1 Q156Q	Other processes	0.11
MCF2L R985Q	Other processes	0.64
PGBD1 L412L	Other processes	0
KCNA4 E280K	Other processes	3.18
NRXN1 R1256H	Other processes	1
FAT1 R3400*	Other processes	8.75
CDKN2A R163L	Other processes	1.9
DNAH6 R442H	Other processes	2.68
FAT1 Q1694*	Other processes	1.74
TP53 G 7578176 T NCSNV	Other processes	47.65
TP53 V143M	Other processes	19.99
AJUBA Q103*	Other processes	0.05
PAMR1 I580I	Other processes	2.21
KMT2D R1252*	Other processes	81.09
C6orf118 T328T	Other processes	6.77
TP53 H193P	Other processes	74.71
TDRD6 E1997*	Other processes	0.85
CDH7 Q225K	Other processes	2.52
PTOV1 L99L	Other processes	0.94
NLRP5 E751K	Other processes	0.41
FLG A2503V	Other processes	17.43
NCOA1 L1361L	Other processes	0.32
NXPH1 T25T	Other processes	0.88
NCOR1 R1561Q	Other processes	43.05
KCNK9 L122L	Other processes	0.64
ATP10B R311Q	Other processes	14.19
MYO15A R3294W	Other processes	12.5
FAT1 R937*	Other processes	13.4
HRAS Q61L	Other processes	31.78
TP53 R337C	Other processes	22.83
TP53 H179R	Other processes	39.79
METTL16 C 2323149 T NCSNV	Other processes	36.54
SLC8A2 L195L	Other processes	0.07
IFFO1 L292L	Other processes	0.02
TP53 Q331Q	Other processes	15.09
CNKSR1 L350L	Other processes	1.23
PKHD1L1 R1654Q	Other processes	10.64
HRAS G12D	Other processes	20.77
FCRL3 V288V	Other processes	0.1
DENND5B G1023E	Other processes	17.24
TP53 Y234C	Other processes	12.1
PIK3CA Q546R	Other processes	41.02
LRRC4C E637Q	Other processes	0.46
GPR158 L9L	Other processes	2.07
HIST1H3C K37M	Other processes	64.34
FCAR V233M	Other processes	3.24
CDKN2A L165L	Other processes	1.53
CSMD3 R3127Q	Other processes	5.18
DPP10 T 116257182 A NCSNV	Other processes	74.7
TP53 C238F	Other processes	28.79
FBXW7 R543G	Other processes	14.9
MFSD10 R138Q	Other processes	3.43
CORO2B A156T	Other processes	2.92
KIAA0100 V1227V	Other processes	0.72
DUOXA1 R332C	Other processes	10.59
HLA-B R7*	Other processes	8.42
HLA-A R7*	Other processes	0.17
SMARCA4 P913L	Other processes	2.34
CDKN2A G 21971208 A NCSNV	Other processes	1.38
AKAP9 Q3406K	Other processes	33.25
EPHB3 R420H	Other processes	3.25
CTNNA2 A67T	Other processes	4.66
CDKN2A G166R	Other processes	20.91
PPP4R4 T89M	Other processes	1.71
TP53 R280G	Other processes	70.06
REG1A C 79364340 T NCSNV	Other processes	11.77
MAGEB3 V75A	Other processes	51.36
ASXL1 R693*	Other processes	1.05
MTTP G749G	Other processes	4.07
C12orf60 T120T	Other processes	2.33
CASP8 R127*	Other processes	3.11
PDE3A L275L	Other processes	0
SALL1 P1109P	Other processes	0.15
OR8I2 A67S	Other processes	7.62
FXYD5 R145W	Other processes	1.35
KDM6A R526*	Other processes	15.23
IZUMO4 T11T	Other processes	5.1
HTR1A L166L	Other processes	0.01
VPS39 P578P	Other processes	6.5
RPA1 R31H	Other processes	3.52
PHLDB2 V1139V	Other processes	1.53
KIR3DL1 V405I	Other processes	6.85
C9 D312N	Other processes	12.8
GRM8 G50D	Other processes	8.46
COL22A1 P1601L	Other processes	0
TENM1 R366M	Other processes	11.71
GFRA3 A208A	Other processes	1.5
CDH9 T737M	Other processes	0.74
MYH13 K1852N	Other processes	3.71
SLC5A7 G336C	Other processes	14.66
KSR2 T584M	Other processes	4.1
CDKN2A G 21970900 T NCSNV	Other processes	4.13
SLC34A1 R507H	Other processes	17.13
NOTCH1 A465T	Other processes	2.49
MAP3K7 Y300C	Other processes	6.71
FBXL13 R308W	Other processes	10.35
OBP2A T107M	Other processes	1.16
TNIK R949H	Other processes	7.63
SYT6 R249H	Other processes	0
CDKN2A G 21971000 T NCSNV	Other processes	12.56
ADAMTS18 H78H	Other processes	0.9
THSD7A C728F	Other processes	7.41
USH2A N3137N	Other processes	0
HCN1 V381V	Other processes	0.56
SLC24A4 E137K	Other processes	3.81
PCDHA13 D481D	Other processes	0.73
MYH7 V411I	Other processes	0.12
OR4C6 A214A	Other processes	0.89
CNTNAP2 C745C	Other processes	5.56
PFAS Y1202Y	Other processes	0.19
ZFHX4 G754R	Other processes	4.93
TMEM132D A56V	Other processes	4.35
PCDHA4 N451N	Other processes	2.39
PIK3CA H1047R	Other processes	524.27
TP53 R282W	Other processes	77.99
TP53 R248Q	Other processes	54.39
TP53 V157F	Other processes	513.57
TP53 Y236C	Other processes	93.38
TP53 R337L	Other processes	57.81
TP53 T125T	Other processes	46.18
MAGEB1 P274P	Other processes	3.67
HRAS G13R	Other processes	471.04
OR11H12 Q30K	Other processes	20.41
TP53 L201*	Other processes	124.56
TP53 V272M	Other processes	10.28
TP53 T 7577017 G NCSNV	Other processes	0
TP53 G 7579311 T NCSNV	Other processes	26.41
CREBBP R1446C	Other processes	11.1
SLCO1C1 S362R	Other processes	3.31
CEP164 N79N	Other processes	11.84
GUCY2C S606S	Other processes	1.56
TMTC2 T409R	Other processes	350.23
PLXND1 G913R	Other processes	11.9
BZRAP1 R1376K	Other processes	9.51
SGCE R173H	Other processes	50.31
NLRP8 V428I	Other processes	2.36
PDZD2 R953*	Other processes	20.45
HRAS G12C	Other processes	227.99
NRD1 E181E	Other processes	53.19
EDIL3 Q173K	Other processes	12.4
HIST1H3I K37M	Other processes	11.53
IVD G408W	Other processes	5.17
ATP7B V831I	Other processes	2.75
MYOM1 R63Q	Other processes	28.79
PCDH17 N579N	Other processes	5.03
SLMAP A 57743311 G NCSNV	Other processes	5.53
SDR9C7 A104A	Other processes	8.04
TCF21 A124A	Other processes	0.81
CCSER2 Y766C	Other processes	4.08
CHCHD4 T92M	Other processes	17.39
TRHR V272L	Other processes	8.31
OR2T33 D153D	Other processes	0.62
MASP1 T215A	Other processes	8.74
PRB3 R39*	Other processes	9.02
H3F3B K37M	Other processes	6.73
HPN A 35557003 T NCSNV	Other processes	8.77
POLI V117L	Other processes	41.48
GABBR2 W149*	Other processes	9.92
PIK3CA E545K	Spontaneous deamination with age (1)	2.4155857385399
TP53 R283P	Spontaneous deamination with age (1)	0
PIK3CA E542K	Spontaneous deamination with age (1)	73.6751966292135
TP53 R196P	Spontaneous deamination with age (1)	3.44
CCDC50 S.S.	Spontaneous deamination with age (1)	290.05
HRAS G13V	Spontaneous deamination with age (1)	385.03
TP53 R213*	Spontaneous deamination with age (1)	400.5
TP53 P278S	Spontaneous deamination with age (1)	0
TP53 E298*	Spontaneous deamination with age (1)	0
TP53 R175H	Spontaneous deamination with age (1)	1289.72
FAT1 E1994*	Spontaneous deamination with age (1)	0
FBXW7 R505G	Spontaneous deamination with age (1)	37116.7037011885
ZBTB10 C 81471465 G NCSNV	Spontaneous deamination with age (1)	11.18
C9orf53 C 21968242 T NCSNV	Spontaneous deamination with age (1)	5.98
TP53 E294*	Spontaneous deamination with age (1)	14.45
BCAS1 C 52491801 G NCSNV	Spontaneous deamination with age (1)	0
EPHA2 S419*	Spontaneous deamination with age (1)	0
FAM21C E1034K	Spontaneous deamination with age (1)	10.36
EPHA3 T802R	Spontaneous deamination with age (1)	82.8
EYS G 66498423 A NCSNV	Spontaneous deamination with age (1)	36.09
NOTCH1 E455K	Spontaneous deamination with age (1)	10.61
TP53 R273C	Spontaneous deamination with age (1)	263.95
TP53 G245S	Spontaneous deamination with age (1)	194.82
CASP8 Q524*	Spontaneous deamination with age (1)	0.27
TP53 R196*	Spontaneous deamination with age (1)	405.99
AP1G2 D243N	Spontaneous deamination with age (1)	6.97
NCOR1 P1081L	Spontaneous deamination with age (1)	26.65
CASP8 R292W	Spontaneous deamination with age (1)	0
TP53 E56*	Spontaneous deamination with age (1)	2.24
HIST2H2BE F71L	Spontaneous deamination with age (1)	0.25
MAPK1 E322K	Spontaneous deamination with age (1)	215.259192307692
TGFBR2 E544K	Spontaneous deamination with age (1)	0
TP53 Q144*	Spontaneous deamination with age (1)	15.36
MAP2 E865*	Spontaneous deamination with age (1)	0
MB21D2 Q311E	Spontaneous deamination with age (1)	0
APC R283Q	Spontaneous deamination with age (1)	0
TSHZ3 E841*	Spontaneous deamination with age (1)	4.88
ZNF43 G422A	Spontaneous deamination with age (1)	0
CNNM3 E422K	Spontaneous deamination with age (1)	5.35
ZZZ3 R5Q	Spontaneous deamination with age (1)	22.56
RAC1 A178V	Spontaneous deamination with age (1)	192.61
NFE2L2 E79K	Spontaneous deamination with age (1)	0.69
RHOA E40Q	Spontaneous deamination with age (1)	0
TP53 H193L	Spontaneous deamination with age (1)	0
TP53 S106R	Spontaneous deamination with age (1)	4.28
ARHGAP9 G 57868406 A NCSNV	Spontaneous deamination with age (1)	20.58
CASP8 R494*	Spontaneous deamination with age (1)	26.28
FAT1 R885*	Spontaneous deamination with age (1)	4.03
TP53 G266E	Spontaneous deamination with age (1)	1.81
NFE2L2 D29H	Spontaneous deamination with age (1)	0
KIAA1109 I225M	Spontaneous deamination with age (1)	0
MYH9 E530K	Spontaneous deamination with age (1)	10.66
TP53 E285K	Spontaneous deamination with age (1)	0.31
HOXB5 E170K	Spontaneous deamination with age (1)	2.65
SLC44A2 F459F	Spontaneous deamination with age (1)	8.41
TP53 Q192*	Spontaneous deamination with age (1)	0.78
TP53 V173M	Spontaneous deamination with age (1)	0
FAM21C D460N	Spontaneous deamination with age (1)	0.15
CDKN2A P135L	Spontaneous deamination with age (1)	345.24
TP53 E68*	Spontaneous deamination with age (1)	1.42
ZNF253 C 20003622 G NCSNV	Spontaneous deamination with age (1)	0
TP53 R110L	Spontaneous deamination with age (1)	184.61
NCOR1 E2306K	Spontaneous deamination with age (1)	0
OR4F15 R183W	Spontaneous deamination with age (1)	1.21
SMTN E901K	Spontaneous deamination with age (1)	1.41
TP53 R158L	Spontaneous deamination with age (1)	28.35
CDT1 C 88870221 T NCSNV	Spontaneous deamination with age (1)	4.33
TP53 R248W	Spontaneous deamination with age (1)	268.07
CCDC135 E313K	Spontaneous deamination with age (1)	0
TP53 Y163C	Spontaneous deamination with age (1)	16.98
TP53 R306*	Spontaneous deamination with age (1)	294.12
CDK20 G 90744635 A NCSNV	Spontaneous deamination with age (1)	0.28
HLA-B Q250E	Spontaneous deamination with age (1)	0
ANKHD1 L376V	Spontaneous deamination with age (1)	0
AL117190.3 C 101421722 T NCSNV	Spontaneous deamination with age (1)	0
KRT14 G 39740666 A NCSNV	Spontaneous deamination with age (1)	0.27
MYC S161L	Spontaneous deamination with age (1)	0.31
B2M E97K	Spontaneous deamination with age (1)	0
PLEKHG4 E744K	Spontaneous deamination with age (1)	0.61
UMODL1 L581L	Spontaneous deamination with age (1)	1.54
NSD1 R788*	Spontaneous deamination with age (1)	0
SMPDL3B F275F	Spontaneous deamination with age (1)	4.4
HRAS G12S	Spontaneous deamination with age (1)	232.67
SLC27A1 F620F	Spontaneous deamination with age (1)	0.17
WTAP E346K	Spontaneous deamination with age (1)	0
TP53 R249S	Spontaneous deamination with age (1)	10.66
TP53 Q331*	Spontaneous deamination with age (1)	0
KIAA1407 R673W	Spontaneous deamination with age (1)	15.34
TGFBR2 S320*	Spontaneous deamination with age (1)	0
OR2D3 R70C	Spontaneous deamination with age (1)	8.53
SP140L D419N	Spontaneous deamination with age (1)	17.18
TSPYL5 S193L	Spontaneous deamination with age (1)	0
NFE2L2 E79Q	Spontaneous deamination with age (1)	0
HUWE1 E3771K	Spontaneous deamination with age (1)	0
KIAA0226 G 197349060 A NCSNV	Spontaneous deamination with age (1)	3.67
TP53 C176Y	Spontaneous deamination with age (1)	0
FAT1 S3373*	Spontaneous deamination with age (1)	0
FAT1 S1200*	Spontaneous deamination with age (1)	0
HUWE1 E4177K	Spontaneous deamination with age (1)	0.21
ITGB1 D158N	Spontaneous deamination with age (1)	25.12
TP53 Q136*	Spontaneous deamination with age (1)	4.75
CASP8 R472*	Spontaneous deamination with age (1)	41.14
TP53 C242F	Spontaneous deamination with age (1)	0
FLOT1 G 30698343 C NCSNV	Spontaneous deamination with age (1)	0
GIGYF2 S221*	Spontaneous deamination with age (1)	0.84
ZNF710 F388F	Spontaneous deamination with age (1)	3.25
TP53 G245V	Spontaneous deamination with age (1)	13.63
TBX21 E494K	Spontaneous deamination with age (1)	4.96
TMCO6 C 140021368 T NCSNV	Spontaneous deamination with age (1)	0
TNN D1091N	Spontaneous deamination with age (1)	1.3
PARP2 M432I	Spontaneous deamination with age (1)	0.06
SPRR2B P69P	Spontaneous deamination with age (1)	5.19
CDKN2A G124V	Spontaneous deamination with age (1)	0.53
MGAM S703F	Spontaneous deamination with age (1)	0
PCDHGA12 A329A	Spontaneous deamination with age (1)	4.45
LTN1 F1252F	Spontaneous deamination with age (1)	0
HHIPL2 F67F	Spontaneous deamination with age (1)	4.35
MYH9 E457K	Spontaneous deamination with age (1)	2.31
CDKN2A P113L	Spontaneous deamination with age (1)	123.07
FANCD2OS F33L	Spontaneous deamination with age (1)	0
MRAP E28E	Spontaneous deamination with age (1)	0
PADI3 P481P	Spontaneous deamination with age (1)	1.79
ANKRD11 S769*	Spontaneous deamination with age (1)	0
DNAH5 Q1797E	Spontaneous deamination with age (1)	0
PIK3CG A156V	Spontaneous deamination with age (1)	6.12
PSG8 S395F	Spontaneous deamination with age (1)	0
NRXN3 E1218K	Spontaneous deamination with age (1)	0
CEP68 C 65296555 T NCSNV	Spontaneous deamination with age (1)	9.1
CCDC110 R111C	Spontaneous deamination with age (1)	55.23
TP53 H179Y	Spontaneous deamination with age (1)	6.73
CDKN2A G143V	Spontaneous deamination with age (1)	1.57
CASP8 T 202137501 C NCSNV	Spontaneous deamination with age (1)	1.69
LRRN3 L190V	Spontaneous deamination with age (1)	0
PLCG2 L1038L	Spontaneous deamination with age (1)	0.1
IFT140 E664K	Spontaneous deamination with age (1)	4.82
TP53 P151S	Spontaneous deamination with age (1)	19.82
BTBD8 F178F	Spontaneous deamination with age (1)	0
TP53 Y220C	Spontaneous deamination with age (1)	0
TP53 R273H	Spontaneous deamination with age (1)	143.55
PRDM9 R77Q	Spontaneous deamination with age (1)	5.61
ZNF510 S321*	Spontaneous deamination with age (1)	0.45
PCDHA10 A481T	Spontaneous deamination with age (1)	0
IKZF1 Q156Q	Spontaneous deamination with age (1)	0.04
MCF2L R985Q	Spontaneous deamination with age (1)	27.73
PGBD1 L412L	Spontaneous deamination with age (1)	0
KCNA4 E280K	Spontaneous deamination with age (1)	0
NRXN1 R1256H	Spontaneous deamination with age (1)	2.72
FAT1 R3400*	Spontaneous deamination with age (1)	10.94
CDKN2A R163L	Spontaneous deamination with age (1)	0
DNAH6 R442H	Spontaneous deamination with age (1)	81.41
FAT1 Q1694*	Spontaneous deamination with age (1)	0.49
TP53 G 7578176 T NCSNV	Spontaneous deamination with age (1)	0
TP53 V143M	Spontaneous deamination with age (1)	28.7
AJUBA Q103*	Spontaneous deamination with age (1)	0.3
PAMR1 I580I	Spontaneous deamination with age (1)	0.15
KMT2D R1252*	Spontaneous deamination with age (1)	33.39
C6orf118 T328T	Spontaneous deamination with age (1)	0
TP53 H193P	Spontaneous deamination with age (1)	11.32
TDRD6 E1997*	Spontaneous deamination with age (1)	1.41
CDH7 Q225K	Spontaneous deamination with age (1)	1.4
PTOV1 L99L	Spontaneous deamination with age (1)	1.95
NLRP5 E751K	Spontaneous deamination with age (1)	0.11
FLG A2503V	Spontaneous deamination with age (1)	7.24
NCOA1 L1361L	Spontaneous deamination with age (1)	0.02
NXPH1 T25T	Spontaneous deamination with age (1)	7.81
NCOR1 R1561Q	Spontaneous deamination with age (1)	21.18
KCNK9 L122L	Spontaneous deamination with age (1)	0.71
ATP10B R311Q	Spontaneous deamination with age (1)	0
MYO15A R3294W	Spontaneous deamination with age (1)	0
FAT1 R937*	Spontaneous deamination with age (1)	10.39
HRAS Q61L	Spontaneous deamination with age (1)	3.81
TP53 R337C	Spontaneous deamination with age (1)	70.38
TP53 H179R	Spontaneous deamination with age (1)	3.79
METTL16 C 2323149 T NCSNV	Spontaneous deamination with age (1)	2.61
SLC8A2 L195L	Spontaneous deamination with age (1)	0
IFFO1 L292L	Spontaneous deamination with age (1)	0.04
TP53 Q331Q	Spontaneous deamination with age (1)	9.53
CNKSR1 L350L	Spontaneous deamination with age (1)	1.53
PKHD1L1 R1654Q	Spontaneous deamination with age (1)	1.66
HRAS G12D	Spontaneous deamination with age (1)	15.48
FCRL3 V288V	Spontaneous deamination with age (1)	0.02
DENND5B G1023E	Spontaneous deamination with age (1)	7.01
TP53 Y234C	Spontaneous deamination with age (1)	25.62
PIK3CA Q546R	Spontaneous deamination with age (1)	33.95
LRRC4C E637Q	Spontaneous deamination with age (1)	0.06
GPR158 L9L	Spontaneous deamination with age (1)	0
HIST1H3C K37M	Spontaneous deamination with age (1)	8.21
FCAR V233M	Spontaneous deamination with age (1)	5.52
CDKN2A L165L	Spontaneous deamination with age (1)	0
CSMD3 R3127Q	Spontaneous deamination with age (1)	0
DPP10 T 116257182 A NCSNV	Spontaneous deamination with age (1)	1.2
TP53 C238F	Spontaneous deamination with age (1)	9
FBXW7 R543G	Spontaneous deamination with age (1)	17.19
MFSD10 R138Q	Spontaneous deamination with age (1)	33.15
CORO2B A156T	Spontaneous deamination with age (1)	18.42
KIAA0100 V1227V	Spontaneous deamination with age (1)	0.16
DUOXA1 R332C	Spontaneous deamination with age (1)	3.53
HLA-B R7*	Spontaneous deamination with age (1)	24.24
HLA-A R7*	Spontaneous deamination with age (1)	14.9
SMARCA4 P913L	Spontaneous deamination with age (1)	20.13
CDKN2A G 21971208 A NCSNV	Spontaneous deamination with age (1)	0.13
AKAP9 Q3406K	Spontaneous deamination with age (1)	5.84
EPHB3 R420H	Spontaneous deamination with age (1)	24.24
CTNNA2 A67T	Spontaneous deamination with age (1)	4.45
CDKN2A G166R	Spontaneous deamination with age (1)	0
PPP4R4 T89M	Spontaneous deamination with age (1)	40.1
TP53 R280G	Spontaneous deamination with age (1)	11.54
REG1A C 79364340 T NCSNV	Spontaneous deamination with age (1)	0.4
MAGEB3 V75A	Spontaneous deamination with age (1)	0
ASXL1 R693*	Spontaneous deamination with age (1)	23.63
MTTP G749G	Spontaneous deamination with age (1)	13.52
C12orf60 T120T	Spontaneous deamination with age (1)	11.5
CASP8 R127*	Spontaneous deamination with age (1)	30.4
PDE3A L275L	Spontaneous deamination with age (1)	0.01
SALL1 P1109P	Spontaneous deamination with age (1)	2.36
OR8I2 A67S	Spontaneous deamination with age (1)	4.35
FXYD5 R145W	Spontaneous deamination with age (1)	23.76
KDM6A R526*	Spontaneous deamination with age (1)	10.15
IZUMO4 T11T	Spontaneous deamination with age (1)	0.51
HTR1A L166L	Spontaneous deamination with age (1)	0.05
VPS39 P578P	Spontaneous deamination with age (1)	8.72
RPA1 R31H	Spontaneous deamination with age (1)	4.42
PHLDB2 V1139V	Spontaneous deamination with age (1)	3.61
KIR3DL1 V405I	Spontaneous deamination with age (1)	35.53
C9 D312N	Spontaneous deamination with age (1)	7.55
GRM8 G50D	Spontaneous deamination with age (1)	2.68
COL22A1 P1601L	Spontaneous deamination with age (1)	3.43
TENM1 R366M	Spontaneous deamination with age (1)	0
GFRA3 A208A	Spontaneous deamination with age (1)	7.42
CDH9 T737M	Spontaneous deamination with age (1)	8.12
MYH13 K1852N	Spontaneous deamination with age (1)	1.74
SLC5A7 G336C	Spontaneous deamination with age (1)	5
KSR2 T584M	Spontaneous deamination with age (1)	4.39
CDKN2A G 21970900 T NCSNV	Spontaneous deamination with age (1)	0.41
SLC34A1 R507H	Spontaneous deamination with age (1)	10.06
NOTCH1 A465T	Spontaneous deamination with age (1)	21.65
MAP3K7 Y300C	Spontaneous deamination with age (1)	0.48
FBXL13 R308W	Spontaneous deamination with age (1)	11.32
OBP2A T107M	Spontaneous deamination with age (1)	21.14
TNIK R949H	Spontaneous deamination with age (1)	10.33
SYT6 R249H	Spontaneous deamination with age (1)	8.74
CDKN2A G 21971000 T NCSNV	Spontaneous deamination with age (1)	3.32
ADAMTS18 H78H	Spontaneous deamination with age (1)	16.53
THSD7A C728F	Spontaneous deamination with age (1)	2.47
USH2A N3137N	Spontaneous deamination with age (1)	0
HCN1 V381V	Spontaneous deamination with age (1)	0
SLC24A4 E137K	Spontaneous deamination with age (1)	9.72
PCDHA13 D481D	Spontaneous deamination with age (1)	2.94
MYH7 V411I	Spontaneous deamination with age (1)	11.38
OR4C6 A214A	Spontaneous deamination with age (1)	4.54
CNTNAP2 C745C	Spontaneous deamination with age (1)	4.53
PFAS Y1202Y	Spontaneous deamination with age (1)	8.68
ZFHX4 G754R	Spontaneous deamination with age (1)	3.54
TMEM132D A56V	Spontaneous deamination with age (1)	3.92
PCDHA4 N451N	Spontaneous deamination with age (1)	3.17
PIK3CA H1047R	Spontaneous deamination with age (1)	337.03
TP53 R282W	Spontaneous deamination with age (1)	710.58
TP53 R248Q	Spontaneous deamination with age (1)	334.11
TP53 V157F	Spontaneous deamination with age (1)	0
TP53 Y236C	Spontaneous deamination with age (1)	39.61
TP53 R337L	Spontaneous deamination with age (1)	265.92
TP53 T125T	Spontaneous deamination with age (1)	0
MAGEB1 P274P	Spontaneous deamination with age (1)	0
HRAS G13R	Spontaneous deamination with age (1)	217.94
OR11H12 Q30K	Spontaneous deamination with age (1)	0
TP53 L201*	Spontaneous deamination with age (1)	3.89
TP53 V272M	Spontaneous deamination with age (1)	13.95
TP53 T 7577017 G NCSNV	Spontaneous deamination with age (1)	2.26
TP53 G 7579311 T NCSNV	Spontaneous deamination with age (1)	2.87
CREBBP R1446C	Spontaneous deamination with age (1)	0
SLCO1C1 S362R	Spontaneous deamination with age (1)	0.64
CEP164 N79N	Spontaneous deamination with age (1)	5.57
GUCY2C S606S	Spontaneous deamination with age (1)	0
TMTC2 T409R	Spontaneous deamination with age (1)	0
PLXND1 G913R	Spontaneous deamination with age (1)	0
BZRAP1 R1376K	Spontaneous deamination with age (1)	0
SGCE R173H	Spontaneous deamination with age (1)	0
NLRP8 V428I	Spontaneous deamination with age (1)	9.07
PDZD2 R953*	Spontaneous deamination with age (1)	0
HRAS G12C	Spontaneous deamination with age (1)	12.26
NRD1 E181E	Spontaneous deamination with age (1)	0
EDIL3 Q173K	Spontaneous deamination with age (1)	0
HIST1H3I K37M	Spontaneous deamination with age (1)	1.28
IVD G408W	Spontaneous deamination with age (1)	0
ATP7B V831I	Spontaneous deamination with age (1)	13.45
MYOM1 R63Q	Spontaneous deamination with age (1)	0
PCDH17 N579N	Spontaneous deamination with age (1)	0
SLMAP A 57743311 G NCSNV	Spontaneous deamination with age (1)	2.98
SDR9C7 A104A	Spontaneous deamination with age (1)	0
TCF21 A124A	Spontaneous deamination with age (1)	4.51
CCSER2 Y766C	Spontaneous deamination with age (1)	0.51
CHCHD4 T92M	Spontaneous deamination with age (1)	12.97
TRHR V272L	Spontaneous deamination with age (1)	0
OR2T33 D153D	Spontaneous deamination with age (1)	5.49
MASP1 T215A	Spontaneous deamination with age (1)	0
PRB3 R39*	Spontaneous deamination with age (1)	8.44
H3F3B K37M	Spontaneous deamination with age (1)	2.99
HPN A 35557003 T NCSNV	Spontaneous deamination with age (1)	0
POLI V117L	Spontaneous deamination with age (1)	5.06
GABBR2 W149*	Spontaneous deamination with age (1)	0
PIK3CA E545K	APOBEC activity (2)	2681.67758913413
TP53 R283P	APOBEC activity (2)	703.46
PIK3CA E542K	APOBEC activity (2)	1684.08146067416
TP53 R196P	APOBEC activity (2)	58.41
CCDC50 S.S.	APOBEC activity (2)	122.13
HRAS G13V	APOBEC activity (2)	67.95
TP53 R213*	APOBEC activity (2)	94.24
TP53 P278S	APOBEC activity (2)	69.95
TP53 E298*	APOBEC activity (2)	61.62
TP53 R175H	APOBEC activity (2)	0
FAT1 E1994*	APOBEC activity (2)	21.68
FBXW7 R505G	APOBEC activity (2)	844.736332767402
ZBTB10 C 81471465 G NCSNV	APOBEC activity (2)	3.05
C9orf53 C 21968242 T NCSNV	APOBEC activity (2)	49.52
TP53 E294*	APOBEC activity (2)	0
BCAS1 C 52491801 G NCSNV	APOBEC activity (2)	4.01
EPHA2 S419*	APOBEC activity (2)	4.45
FAM21C E1034K	APOBEC activity (2)	32.7
EPHA3 T802R	APOBEC activity (2)	33.64
EYS G 66498423 A NCSNV	APOBEC activity (2)	1.6
NOTCH1 E455K	APOBEC activity (2)	27.57
TP53 R273C	APOBEC activity (2)	0
TP53 G245S	APOBEC activity (2)	24.35
CASP8 Q524*	APOBEC activity (2)	19.47
TP53 R196*	APOBEC activity (2)	26.36
AP1G2 D243N	APOBEC activity (2)	22.47
NCOR1 P1081L	APOBEC activity (2)	24.6
CASP8 R292W	APOBEC activity (2)	22.12
TP53 E56*	APOBEC activity (2)	6.34
HIST2H2BE F71L	APOBEC activity (2)	2.95
MAPK1 E322K	APOBEC activity (2)	824.619807692308
TGFBR2 E544K	APOBEC activity (2)	18.11
TP53 Q144*	APOBEC activity (2)	16.46
MAP2 E865*	APOBEC activity (2)	5.58
MB21D2 Q311E	APOBEC activity (2)	2.87
APC R283Q	APOBEC activity (2)	20.29
TSHZ3 E841*	APOBEC activity (2)	6.71
ZNF43 G422A	APOBEC activity (2)	0
CNNM3 E422K	APOBEC activity (2)	18.02
ZZZ3 R5Q	APOBEC activity (2)	17.35
RAC1 A178V	APOBEC activity (2)	0
NFE2L2 E79K	APOBEC activity (2)	16.8
RHOA E40Q	APOBEC activity (2)	1.53
TP53 H193L	APOBEC activity (2)	18.13
TP53 S106R	APOBEC activity (2)	1.43
ARHGAP9 G 57868406 A NCSNV	APOBEC activity (2)	17.72
CASP8 R494*	APOBEC activity (2)	14.29
FAT1 R885*	APOBEC activity (2)	13.89
TP53 G266E	APOBEC activity (2)	12.87
NFE2L2 D29H	APOBEC activity (2)	2.13
KIAA1109 I225M	APOBEC activity (2)	1.04
MYH9 E530K	APOBEC activity (2)	12.48
TP53 E285K	APOBEC activity (2)	11.91
HOXB5 E170K	APOBEC activity (2)	12.64
SLC44A2 F459F	APOBEC activity (2)	12.61
TP53 Q192*	APOBEC activity (2)	13.84
TP53 V173M	APOBEC activity (2)	11.5
FAM21C D460N	APOBEC activity (2)	9.43
CDKN2A P135L	APOBEC activity (2)	13.63
TP53 E68*	APOBEC activity (2)	3.56
ZNF253 C 20003622 G NCSNV	APOBEC activity (2)	1.52
TP53 R110L	APOBEC activity (2)	13.19
NCOR1 E2306K	APOBEC activity (2)	9.52
OR4F15 R183W	APOBEC activity (2)	11.24
SMTN E901K	APOBEC activity (2)	10.57
TP53 R158L	APOBEC activity (2)	10.31
CDT1 C 88870221 T NCSNV	APOBEC activity (2)	9.7
TP53 R248W	APOBEC activity (2)	11.66
CCDC135 E313K	APOBEC activity (2)	8.87
TP53 Y163C	APOBEC activity (2)	0
TP53 R306*	APOBEC activity (2)	0
CDK20 G 90744635 A NCSNV	APOBEC activity (2)	9.45
HLA-B Q250E	APOBEC activity (2)	1.23
ANKHD1 L376V	APOBEC activity (2)	1.43
AL117190.3 C 101421722 T NCSNV	APOBEC activity (2)	9.98
KRT14 G 39740666 A NCSNV	APOBEC activity (2)	9
MYC S161L	APOBEC activity (2)	7.86
B2M E97K	APOBEC activity (2)	6.41
PLEKHG4 E744K	APOBEC activity (2)	5.89
UMODL1 L581L	APOBEC activity (2)	6.37
NSD1 R788*	APOBEC activity (2)	8.04
SMPDL3B F275F	APOBEC activity (2)	6.41
HRAS G12S	APOBEC activity (2)	8.51
SLC27A1 F620F	APOBEC activity (2)	6.82
WTAP E346K	APOBEC activity (2)	2.38
TP53 R249S	APOBEC activity (2)	0.97
TP53 Q331*	APOBEC activity (2)	4.87
KIAA1407 R673W	APOBEC activity (2)	0.77
TGFBR2 S320*	APOBEC activity (2)	0.58
OR2D3 R70C	APOBEC activity (2)	6.4
SP140L D419N	APOBEC activity (2)	6.35
TSPYL5 S193L	APOBEC activity (2)	5.83
NFE2L2 E79Q	APOBEC activity (2)	0.51
HUWE1 E3771K	APOBEC activity (2)	5.48
KIAA0226 G 197349060 A NCSNV	APOBEC activity (2)	3.14
TP53 C176Y	APOBEC activity (2)	4.39
FAT1 S3373*	APOBEC activity (2)	1.44
FAT1 S1200*	APOBEC activity (2)	0.92
HUWE1 E4177K	APOBEC activity (2)	5.28
ITGB1 D158N	APOBEC activity (2)	5.94
TP53 Q136*	APOBEC activity (2)	4.36
CASP8 R472*	APOBEC activity (2)	6.21
TP53 C242F	APOBEC activity (2)	3.45
FLOT1 G 30698343 C NCSNV	APOBEC activity (2)	0.63
GIGYF2 S221*	APOBEC activity (2)	0.6
ZNF710 F388F	APOBEC activity (2)	5.17
TP53 G245V	APOBEC activity (2)	0
TBX21 E494K	APOBEC activity (2)	5.34
TMCO6 C 140021368 T NCSNV	APOBEC activity (2)	3.5
TNN D1091N	APOBEC activity (2)	4.71
PARP2 M432I	APOBEC activity (2)	2.97
SPRR2B P69P	APOBEC activity (2)	4.32
CDKN2A G124V	APOBEC activity (2)	0.41
MGAM S703F	APOBEC activity (2)	4.37
PCDHGA12 A329A	APOBEC activity (2)	0.3
LTN1 F1252F	APOBEC activity (2)	3.29
HHIPL2 F67F	APOBEC activity (2)	4.35
MYH9 E457K	APOBEC activity (2)	4.4
CDKN2A P113L	APOBEC activity (2)	4.62
FANCD2OS F33L	APOBEC activity (2)	0.52
MRAP E28E	APOBEC activity (2)	3.93
PADI3 P481P	APOBEC activity (2)	0.3
ANKRD11 S769*	APOBEC activity (2)	0.41
DNAH5 Q1797E	APOBEC activity (2)	0.22
PIK3CG A156V	APOBEC activity (2)	0
PSG8 S395F	APOBEC activity (2)	3.99
NRXN3 E1218K	APOBEC activity (2)	3.73
CEP68 C 65296555 T NCSNV	APOBEC activity (2)	4.05
CCDC110 R111C	APOBEC activity (2)	0.67
TP53 H179Y	APOBEC activity (2)	2.77
CDKN2A G143V	APOBEC activity (2)	0.52
CASP8 T 202137501 C NCSNV	APOBEC activity (2)	0
LRRN3 L190V	APOBEC activity (2)	0.68
PLCG2 L1038L	APOBEC activity (2)	3.02
IFT140 E664K	APOBEC activity (2)	2.69
TP53 P151S	APOBEC activity (2)	3.67
BTBD8 F178F	APOBEC activity (2)	3.14
TP53 Y220C	APOBEC activity (2)	0
TP53 R273H	APOBEC activity (2)	3.42
PRDM9 R77Q	APOBEC activity (2)	2.9
ZNF510 S321*	APOBEC activity (2)	3.27
PCDHA10 A481T	APOBEC activity (2)	0.22
IKZF1 Q156Q	APOBEC activity (2)	2.57
MCF2L R985Q	APOBEC activity (2)	2.87
PGBD1 L412L	APOBEC activity (2)	0.28
KCNA4 E280K	APOBEC activity (2)	2.26
NRXN1 R1256H	APOBEC activity (2)	2.52
FAT1 R3400*	APOBEC activity (2)	2.73
CDKN2A R163L	APOBEC activity (2)	1.09
DNAH6 R442H	APOBEC activity (2)	2.68
FAT1 Q1694*	APOBEC activity (2)	1.74
TP53 G 7578176 T NCSNV	APOBEC activity (2)	0
TP53 V143M	APOBEC activity (2)	2.56
AJUBA Q103*	APOBEC activity (2)	1.74
PAMR1 I580I	APOBEC activity (2)	1.92
KMT2D R1252*	APOBEC activity (2)	2.39
C6orf118 T328T	APOBEC activity (2)	2.38
TP53 H193P	APOBEC activity (2)	2.26
TDRD6 E1997*	APOBEC activity (2)	2.25
CDH7 Q225K	APOBEC activity (2)	0.28
PTOV1 L99L	APOBEC activity (2)	1.47
NLRP5 E751K	APOBEC activity (2)	1.87
FLG A2503V	APOBEC activity (2)	0.8
NCOA1 L1361L	APOBEC activity (2)	1.29
NXPH1 T25T	APOBEC activity (2)	1.65
NCOR1 R1561Q	APOBEC activity (2)	2.05
KCNK9 L122L	APOBEC activity (2)	1.62
ATP10B R311Q	APOBEC activity (2)	1.98
MYO15A R3294W	APOBEC activity (2)	1.95
FAT1 R937*	APOBEC activity (2)	1.91
HRAS Q61L	APOBEC activity (2)	0.64
TP53 R337C	APOBEC activity (2)	0
TP53 H179R	APOBEC activity (2)	0
METTL16 C 2323149 T NCSNV	APOBEC activity (2)	1.31
SLC8A2 L195L	APOBEC activity (2)	1.27
IFFO1 L292L	APOBEC activity (2)	1.29
TP53 Q331Q	APOBEC activity (2)	1.19
CNKSR1 L350L	APOBEC activity (2)	1.03
PKHD1L1 R1654Q	APOBEC activity (2)	1.24
HRAS G12D	APOBEC activity (2)	0.76
FCRL3 V288V	APOBEC activity (2)	1.36
DENND5B G1023E	APOBEC activity (2)	1.17
TP53 Y234C	APOBEC activity (2)	0
PIK3CA Q546R	APOBEC activity (2)	1.41
LRRC4C E637Q	APOBEC activity (2)	0.14
GPR158 L9L	APOBEC activity (2)	1.17
HIST1H3C K37M	APOBEC activity (2)	1.37
FCAR V233M	APOBEC activity (2)	1.2
CDKN2A L165L	APOBEC activity (2)	0.83
CSMD3 R3127Q	APOBEC activity (2)	0
DPP10 T 116257182 A NCSNV	APOBEC activity (2)	0
TP53 C238F	APOBEC activity (2)	0.6
FBXW7 R543G	APOBEC activity (2)	1.15
MFSD10 R138Q	APOBEC activity (2)	1.14
CORO2B A156T	APOBEC activity (2)	0
KIAA0100 V1227V	APOBEC activity (2)	0
DUOXA1 R332C	APOBEC activity (2)	1.07
HLA-B R7*	APOBEC activity (2)	1.01
HLA-A R7*	APOBEC activity (2)	0.99
SMARCA4 P913L	APOBEC activity (2)	0.94
CDKN2A G 21971208 A NCSNV	APOBEC activity (2)	0.74
AKAP9 Q3406K	APOBEC activity (2)	0.45
EPHB3 R420H	APOBEC activity (2)	0
CTNNA2 A67T	APOBEC activity (2)	0.22
CDKN2A G166R	APOBEC activity (2)	0.57
PPP4R4 T89M	APOBEC activity (2)	0.43
TP53 R280G	APOBEC activity (2)	0.82
REG1A C 79364340 T NCSNV	APOBEC activity (2)	0
MAGEB3 V75A	APOBEC activity (2)	0
ASXL1 R693*	APOBEC activity (2)	0
MTTP G749G	APOBEC activity (2)	0
C12orf60 T120T	APOBEC activity (2)	0
CASP8 R127*	APOBEC activity (2)	0.69
PDE3A L275L	APOBEC activity (2)	0.32
SALL1 P1109P	APOBEC activity (2)	0.51
OR8I2 A67S	APOBEC activity (2)	0
FXYD5 R145W	APOBEC activity (2)	0.54
KDM6A R526*	APOBEC activity (2)	0.51
IZUMO4 T11T	APOBEC activity (2)	0
HTR1A L166L	APOBEC activity (2)	0.39
VPS39 P578P	APOBEC activity (2)	0.48
RPA1 R31H	APOBEC activity (2)	0.36
PHLDB2 V1139V	APOBEC activity (2)	0.22
KIR3DL1 V405I	APOBEC activity (2)	0.43
C9 D312N	APOBEC activity (2)	0
GRM8 G50D	APOBEC activity (2)	0.41
COL22A1 P1601L	APOBEC activity (2)	0.4
TENM1 R366M	APOBEC activity (2)	0
GFRA3 A208A	APOBEC activity (2)	0.38
CDH9 T737M	APOBEC activity (2)	0.37
MYH13 K1852N	APOBEC activity (2)	0.12
SLC5A7 G336C	APOBEC activity (2)	0
KSR2 T584M	APOBEC activity (2)	0.2
CDKN2A G 21970900 T NCSNV	APOBEC activity (2)	0
SLC34A1 R507H	APOBEC activity (2)	0
NOTCH1 A465T	APOBEC activity (2)	0
MAP3K7 Y300C	APOBEC activity (2)	0
FBXL13 R308W	APOBEC activity (2)	0.24
OBP2A T107M	APOBEC activity (2)	0.23
TNIK R949H	APOBEC activity (2)	0
SYT6 R249H	APOBEC activity (2)	0.09
CDKN2A G 21971000 T NCSNV	APOBEC activity (2)	0
ADAMTS18 H78H	APOBEC activity (2)	0.18
THSD7A C728F	APOBEC activity (2)	0
USH2A N3137N	APOBEC activity (2)	0.15
HCN1 V381V	APOBEC activity (2)	0
SLC24A4 E137K	APOBEC activity (2)	0
PCDHA13 D481D	APOBEC activity (2)	0.12
MYH7 V411I	APOBEC activity (2)	0.12
OR4C6 A214A	APOBEC activity (2)	0.11
CNTNAP2 C745C	APOBEC activity (2)	0
PFAS Y1202Y	APOBEC activity (2)	0.09
ZFHX4 G754R	APOBEC activity (2)	0.09
TMEM132D A56V	APOBEC activity (2)	0
PCDHA4 N451N	APOBEC activity (2)	0.06
PIK3CA H1047R	APOBEC activity (2)	0
TP53 R282W	APOBEC activity (2)	0
TP53 R248Q	APOBEC activity (2)	0
TP53 V157F	APOBEC activity (2)	0
TP53 Y236C	APOBEC activity (2)	0
TP53 R337L	APOBEC activity (2)	0
TP53 T125T	APOBEC activity (2)	0
MAGEB1 P274P	APOBEC activity (2)	0
HRAS G13R	APOBEC activity (2)	0
OR11H12 Q30K	APOBEC activity (2)	0
TP53 L201*	APOBEC activity (2)	0
TP53 V272M	APOBEC activity (2)	0
TP53 T 7577017 G NCSNV	APOBEC activity (2)	0
TP53 G 7579311 T NCSNV	APOBEC activity (2)	0
CREBBP R1446C	APOBEC activity (2)	0
SLCO1C1 S362R	APOBEC activity (2)	0
CEP164 N79N	APOBEC activity (2)	0
GUCY2C S606S	APOBEC activity (2)	0
TMTC2 T409R	APOBEC activity (2)	0
PLXND1 G913R	APOBEC activity (2)	0
BZRAP1 R1376K	APOBEC activity (2)	0
SGCE R173H	APOBEC activity (2)	0
NLRP8 V428I	APOBEC activity (2)	0
PDZD2 R953*	APOBEC activity (2)	0
HRAS G12C	APOBEC activity (2)	0
NRD1 E181E	APOBEC activity (2)	0
EDIL3 Q173K	APOBEC activity (2)	0
HIST1H3I K37M	APOBEC activity (2)	0
IVD G408W	APOBEC activity (2)	0
ATP7B V831I	APOBEC activity (2)	0
MYOM1 R63Q	APOBEC activity (2)	0
PCDH17 N579N	APOBEC activity (2)	0
SLMAP A 57743311 G NCSNV	APOBEC activity (2)	0
SDR9C7 A104A	APOBEC activity (2)	0
TCF21 A124A	APOBEC activity (2)	0
CCSER2 Y766C	APOBEC activity (2)	0
CHCHD4 T92M	APOBEC activity (2)	0
TRHR V272L	APOBEC activity (2)	0
OR2T33 D153D	APOBEC activity (2)	0
MASP1 T215A	APOBEC activity (2)	0
PRB3 R39*	APOBEC activity (2)	0
H3F3B K37M	APOBEC activity (2)	0
HPN A 35557003 T NCSNV	APOBEC activity (2)	0
POLI V117L	APOBEC activity (2)	0
GABBR2 W149*	APOBEC activity (2)	0
PIK3CA E545K	Signature 3	2.4155857385399
TP53 R283P	Signature 3	675.33
PIK3CA E542K	Signature 3	0
TP53 R196P	Signature 3	27.49
CCDC50 S.S.	Signature 3	0
HRAS G13V	Signature 3	0
TP53 R213*	Signature 3	0
TP53 P278S	Signature 3	0
TP53 E298*	Signature 3	61.62
TP53 R175H	Signature 3	0
FAT1 E1994*	Signature 3	0
FBXW7 R505G	Signature 3	0
ZBTB10 C 81471465 G NCSNV	Signature 3	0
C9orf53 C 21968242 T NCSNV	Signature 3	0
TP53 E294*	Signature 3	0
BCAS1 C 52491801 G NCSNV	Signature 3	0
EPHA2 S419*	Signature 3	0
FAM21C E1034K	Signature 3	0.55
EPHA3 T802R	Signature 3	124.2
EYS G 66498423 A NCSNV	Signature 3	0
NOTCH1 E455K	Signature 3	0
TP53 R273C	Signature 3	3.77
TP53 G245S	Signature 3	0
CASP8 Q524*	Signature 3	0
TP53 R196*	Signature 3	0
AP1G2 D243N	Signature 3	0.77
NCOR1 P1081L	Signature 3	0
CASP8 R292W	Signature 3	0
TP53 E56*	Signature 3	0
HIST2H2BE F71L	Signature 3	0
MAPK1 E322K	Signature 3	0
TGFBR2 E544K	Signature 3	0
TP53 Q144*	Signature 3	0
MAP2 E865*	Signature 3	3.72
MB21D2 Q311E	Signature 3	0
APC R283Q	Signature 3	0.42
TSHZ3 E841*	Signature 3	4.27
ZNF43 G422A	Signature 3	2.77
CNNM3 E422K	Signature 3	0
ZZZ3 R5Q	Signature 3	0
RAC1 A178V	Signature 3	0
NFE2L2 E79K	Signature 3	0
RHOA E40Q	Signature 3	0.38
TP53 H193L	Signature 3	0
TP53 S106R	Signature 3	18.09
ARHGAP9 G 57868406 A NCSNV	Signature 3	13.72
CASP8 R494*	Signature 3	0
FAT1 R885*	Signature 3	0
TP53 G266E	Signature 3	1.13
NFE2L2 D29H	Signature 3	0
KIAA1109 I225M	Signature 3	0
MYH9 E530K	Signature 3	0.26
TP53 E285K	Signature 3	0
HOXB5 E170K	Signature 3	0
SLC44A2 F459F	Signature 3	0
TP53 Q192*	Signature 3	0
TP53 V173M	Signature 3	0
FAM21C D460N	Signature 3	0.15
CDKN2A P135L	Signature 3	0
TP53 E68*	Signature 3	0
ZNF253 C 20003622 G NCSNV	Signature 3	0
TP53 R110L	Signature 3	0
NCOR1 E2306K	Signature 3	0
OR4F15 R183W	Signature 3	0
SMTN E901K	Signature 3	1.59
TP53 R158L	Signature 3	51.54
CDT1 C 88870221 T NCSNV	Signature 3	0
TP53 R248W	Signature 3	0
CCDC135 E313K	Signature 3	0
TP53 Y163C	Signature 3	0
TP53 R306*	Signature 3	0
CDK20 G 90744635 A NCSNV	Signature 3	0.7
HLA-B Q250E	Signature 3	0
ANKHD1 L376V	Signature 3	0.33
AL117190.3 C 101421722 T NCSNV	Signature 3	2.49
KRT14 G 39740666 A NCSNV	Signature 3	0.14
MYC S161L	Signature 3	0
B2M E97K	Signature 3	0
PLEKHG4 E744K	Signature 3	1.02
UMODL1 L581L	Signature 3	0
NSD1 R788*	Signature 3	0
SMPDL3B F275F	Signature 3	0
HRAS G12S	Signature 3	0
SLC27A1 F620F	Signature 3	0
WTAP E346K	Signature 3	0.21
TP53 R249S	Signature 3	22.3
TP53 Q331*	Signature 3	0
KIAA1407 R673W	Signature 3	0
TGFBR2 S320*	Signature 3	0
OR2D3 R70C	Signature 3	0
SP140L D419N	Signature 3	0
TSPYL5 S193L	Signature 3	0.17
NFE2L2 E79Q	Signature 3	0.07
HUWE1 E3771K	Signature 3	0
KIAA0226 G 197349060 A NCSNV	Signature 3	0
TP53 C176Y	Signature 3	0
FAT1 S3373*	Signature 3	0.07
FAT1 S1200*	Signature 3	0
HUWE1 E4177K	Signature 3	0
ITGB1 D158N	Signature 3	0
TP53 Q136*	Signature 3	0
CASP8 R472*	Signature 3	0
TP53 C242F	Signature 3	1.38
FLOT1 G 30698343 C NCSNV	Signature 3	0.21
GIGYF2 S221*	Signature 3	0.12
ZNF710 F388F	Signature 3	0
TP53 G245V	Signature 3	36.98
TBX21 E494K	Signature 3	0
TMCO6 C 140021368 T NCSNV	Signature 3	0
TNN D1091N	Signature 3	0
PARP2 M432I	Signature 3	0
SPRR2B P69P	Signature 3	0
CDKN2A G124V	Signature 3	0
MGAM S703F	Signature 3	0.82
PCDHGA12 A329A	Signature 3	0.3
LTN1 F1252F	Signature 3	0
HHIPL2 F67F	Signature 3	0
MYH9 E457K	Signature 3	0
CDKN2A P113L	Signature 3	0
FANCD2OS F33L	Signature 3	0.05
MRAP E28E	Signature 3	0
PADI3 P481P	Signature 3	10.47
ANKRD11 S769*	Signature 3	0
DNAH5 Q1797E	Signature 3	0
PIK3CG A156V	Signature 3	0.28
PSG8 S395F	Signature 3	0
NRXN3 E1218K	Signature 3	0.26
CEP68 C 65296555 T NCSNV	Signature 3	0
CCDC110 R111C	Signature 3	0.67
TP53 H179Y	Signature 3	7.52
CDKN2A G143V	Signature 3	0
CASP8 T 202137501 C NCSNV	Signature 3	24.2
LRRN3 L190V	Signature 3	0.13
PLCG2 L1038L	Signature 3	0
IFT140 E664K	Signature 3	0
TP53 P151S	Signature 3	11.75
BTBD8 F178F	Signature 3	0
TP53 Y220C	Signature 3	0
TP53 R273H	Signature 3	0
PRDM9 R77Q	Signature 3	0
ZNF510 S321*	Signature 3	0
PCDHA10 A481T	Signature 3	0
IKZF1 Q156Q	Signature 3	0.11
MCF2L R985Q	Signature 3	0.64
PGBD1 L412L	Signature 3	0
KCNA4 E280K	Signature 3	0
NRXN1 R1256H	Signature 3	0.53
FAT1 R3400*	Signature 3	0.27
CDKN2A R163L	Signature 3	0
DNAH6 R442H	Signature 3	0
FAT1 Q1694*	Signature 3	0
TP53 G 7578176 T NCSNV	Signature 3	0
TP53 V143M	Signature 3	7.17
AJUBA Q103*	Signature 3	0.05
PAMR1 I580I	Signature 3	0.05
KMT2D R1252*	Signature 3	3.58
C6orf118 T328T	Signature 3	0
TP53 H193P	Signature 3	0
TDRD6 E1997*	Signature 3	0.85
CDH7 Q225K	Signature 3	2.24
PTOV1 L99L	Signature 3	0
NLRP5 E751K	Signature 3	0
FLG A2503V	Signature 3	4.02
NCOA1 L1361L	Signature 3	0
NXPH1 T25T	Signature 3	0
NCOR1 R1561Q	Signature 3	1.37
KCNK9 L122L	Signature 3	0.44
ATP10B R311Q	Signature 3	3.23
MYO15A R3294W	Signature 3	0
FAT1 R937*	Signature 3	1.64
HRAS Q61L	Signature 3	26.06
TP53 R337C	Signature 3	0
TP53 H179R	Signature 3	0
METTL16 C 2323149 T NCSNV	Signature 3	0
SLC8A2 L195L	Signature 3	0.02
IFFO1 L292L	Signature 3	0.02
TP53 Q331Q	Signature 3	1.99
CNKSR1 L350L	Signature 3	0
PKHD1L1 R1654Q	Signature 3	0
HRAS G12D	Signature 3	0
FCRL3 V288V	Signature 3	0
DENND5B G1023E	Signature 3	0
TP53 Y234C	Signature 3	7.12
PIK3CA Q546R	Signature 3	22.63
LRRC4C E637Q	Signature 3	0
GPR158 L9L	Signature 3	0.53
HIST1H3C K37M	Signature 3	0
FCAR V233M	Signature 3	0
CDKN2A L165L	Signature 3	0
CSMD3 R3127Q	Signature 3	2.06
DPP10 T 116257182 A NCSNV	Signature 3	9.64
TP53 C238F	Signature 3	12.6
FBXW7 R543G	Signature 3	0
MFSD10 R138Q	Signature 3	0.38
CORO2B A156T	Signature 3	0
KIAA0100 V1227V	Signature 3	0.03
DUOXA1 R332C	Signature 3	0
HLA-B R7*	Signature 3	0.67
HLA-A R7*	Signature 3	0.17
SMARCA4 P913L	Signature 3	0.47
CDKN2A G 21971208 A NCSNV	Signature 3	0.08
AKAP9 Q3406K	Signature 3	29.21
EPHB3 R420H	Signature 3	0
CTNNA2 A67T	Signature 3	1.3
CDKN2A G166R	Signature 3	0
PPP4R4 T89M	Signature 3	0
TP53 R280G	Signature 3	31.32
REG1A C 79364340 T NCSNV	Signature 3	0
MAGEB3 V75A	Signature 3	6.42
ASXL1 R693*	Signature 3	0
MTTP G749G	Signature 3	0.19
C12orf60 T120T	Signature 3	0
CASP8 R127*	Signature 3	0
PDE3A L275L	Signature 3	0
SALL1 P1109P	Signature 3	0
OR8I2 A67S	Signature 3	1.63
FXYD5 R145W	Signature 3	0.27
KDM6A R526*	Signature 3	1.02
IZUMO4 T11T	Signature 3	0
HTR1A L166L	Signature 3	0
VPS39 P578P	Signature 3	0.32
RPA1 R31H	Signature 3	0.36
PHLDB2 V1139V	Signature 3	1.53
KIR3DL1 V405I	Signature 3	0
C9 D312N	Signature 3	0
GRM8 G50D	Signature 3	0
COL22A1 P1601L	Signature 3	0
TENM1 R366M	Signature 3	5.07
GFRA3 A208A	Signature 3	0
CDH9 T737M	Signature 3	0.18
MYH13 K1852N	Signature 3	0
SLC5A7 G336C	Signature 3	12.33
KSR2 T584M	Signature 3	0.2
CDKN2A G 21970900 T NCSNV	Signature 3	2.03
SLC34A1 R507H	Signature 3	0
NOTCH1 A465T	Signature 3	0
MAP3K7 Y300C	Signature 3	0
FBXL13 R308W	Signature 3	0
OBP2A T107M	Signature 3	0
TNIK R949H	Signature 3	0.22
SYT6 R249H	Signature 3	0
CDKN2A G 21971000 T NCSNV	Signature 3	0
ADAMTS18 H78H	Signature 3	0
THSD7A C728F	Signature 3	5.6
USH2A N3137N	Signature 3	0
HCN1 V381V	Signature 3	0.14
SLC24A4 E137K	Signature 3	0
PCDHA13 D481D	Signature 3	0
MYH7 V411I	Signature 3	0.12
OR4C6 A214A	Signature 3	0.06
CNTNAP2 C745C	Signature 3	0
PFAS Y1202Y	Signature 3	0.19
ZFHX4 G754R	Signature 3	0
TMEM132D A56V	Signature 3	0
PCDHA4 N451N	Signature 3	0
PIK3CA H1047R	Signature 3	0
TP53 R282W	Signature 3	0
TP53 R248Q	Signature 3	0
TP53 V157F	Signature 3	102.71
TP53 Y236C	Signature 3	50.93
TP53 R337L	Signature 3	0
TP53 T125T	Signature 3	0
MAGEB1 P274P	Signature 3	0
HRAS G13R	Signature 3	0
OR11H12 Q30K	Signature 3	0
TP53 L201*	Signature 3	54.49
TP53 V272M	Signature 3	3.67
TP53 T 7577017 G NCSNV	Signature 3	0
TP53 G 7579311 T NCSNV	Signature 3	0
CREBBP R1446C	Signature 3	0.92
SLCO1C1 S362R	Signature 3	0.76
CEP164 N79N	Signature 3	0
GUCY2C S606S	Signature 3	0.22
TMTC2 T409R	Signature 3	124.28
PLXND1 G913R	Signature 3	0
BZRAP1 R1376K	Signature 3	0
SGCE R173H	Signature 3	0
NLRP8 V428I	Signature 3	0.12
PDZD2 R953*	Signature 3	12.03
HRAS G12C	Signature 3	0
NRD1 E181E	Signature 3	2.89
EDIL3 Q173K	Signature 3	0
HIST1H3I K37M	Signature 3	0
IVD G408W	Signature 3	1.03
ATP7B V831I	Signature 3	0.16
MYOM1 R63Q	Signature 3	0
PCDH17 N579N	Signature 3	0.49
SLMAP A 57743311 G NCSNV	Signature 3	1.7
SDR9C7 A104A	Signature 3	0
TCF21 A124A	Signature 3	0
CCSER2 Y766C	Signature 3	1.02
CHCHD4 T92M	Signature 3	0
TRHR V272L	Signature 3	0
OR2T33 D153D	Signature 3	0
MASP1 T215A	Signature 3	3.09
PRB3 R39*	Signature 3	0
H3F3B K37M	Signature 3	0
HPN A 35557003 T NCSNV	Signature 3	1.85
POLI V117L	Signature 3	11.13
GABBR2 W149*	Signature 3	0
PIK3CA E545K	Exposure to tobacco carcinogens (4)	0
TP53 R283P	Exposure to tobacco carcinogens (4)	0
PIK3CA E542K	Exposure to tobacco carcinogens (4)	0
TP53 R196P	Exposure to tobacco carcinogens (4)	0
CCDC50 S.S.	Exposure to tobacco carcinogens (4)	0
HRAS G13V	Exposure to tobacco carcinogens (4)	0
TP53 R213*	Exposure to tobacco carcinogens (4)	0
TP53 P278S	Exposure to tobacco carcinogens (4)	0
TP53 E298*	Exposure to tobacco carcinogens (4)	1068
TP53 R175H	Exposure to tobacco carcinogens (4)	0
FAT1 E1994*	Exposure to tobacco carcinogens (4)	0
FBXW7 R505G	Exposure to tobacco carcinogens (4)	0
ZBTB10 C 81471465 G NCSNV	Exposure to tobacco carcinogens (4)	0
C9orf53 C 21968242 T NCSNV	Exposure to tobacco carcinogens (4)	0
TP53 E294*	Exposure to tobacco carcinogens (4)	0
BCAS1 C 52491801 G NCSNV	Exposure to tobacco carcinogens (4)	0
EPHA2 S419*	Exposure to tobacco carcinogens (4)	0
FAM21C E1034K	Exposure to tobacco carcinogens (4)	0
EPHA3 T802R	Exposure to tobacco carcinogens (4)	0
EYS G 66498423 A NCSNV	Exposure to tobacco carcinogens (4)	0
NOTCH1 E455K	Exposure to tobacco carcinogens (4)	0
TP53 R273C	Exposure to tobacco carcinogens (4)	0
TP53 G245S	Exposure to tobacco carcinogens (4)	0
CASP8 Q524*	Exposure to tobacco carcinogens (4)	0
TP53 R196*	Exposure to tobacco carcinogens (4)	0
AP1G2 D243N	Exposure to tobacco carcinogens (4)	0.39
NCOR1 P1081L	Exposure to tobacco carcinogens (4)	0
CASP8 R292W	Exposure to tobacco carcinogens (4)	0
TP53 E56*	Exposure to tobacco carcinogens (4)	0
HIST2H2BE F71L	Exposure to tobacco carcinogens (4)	0
MAPK1 E322K	Exposure to tobacco carcinogens (4)	0
TGFBR2 E544K	Exposure to tobacco carcinogens (4)	0
TP53 Q144*	Exposure to tobacco carcinogens (4)	0
MAP2 E865*	Exposure to tobacco carcinogens (4)	0
MB21D2 Q311E	Exposure to tobacco carcinogens (4)	0
APC R283Q	Exposure to tobacco carcinogens (4)	0.42
TSHZ3 E841*	Exposure to tobacco carcinogens (4)	0
ZNF43 G422A	Exposure to tobacco carcinogens (4)	0
CNNM3 E422K	Exposure to tobacco carcinogens (4)	0
ZZZ3 R5Q	Exposure to tobacco carcinogens (4)	0
RAC1 A178V	Exposure to tobacco carcinogens (4)	0
NFE2L2 E79K	Exposure to tobacco carcinogens (4)	0
RHOA E40Q	Exposure to tobacco carcinogens (4)	0
TP53 H193L	Exposure to tobacco carcinogens (4)	0
TP53 S106R	Exposure to tobacco carcinogens (4)	0
ARHGAP9 G 57868406 A NCSNV	Exposure to tobacco carcinogens (4)	0
CASP8 R494*	Exposure to tobacco carcinogens (4)	0
FAT1 R885*	Exposure to tobacco carcinogens (4)	0
TP53 G266E	Exposure to tobacco carcinogens (4)	0
NFE2L2 D29H	Exposure to tobacco carcinogens (4)	0
KIAA1109 I225M	Exposure to tobacco carcinogens (4)	0
MYH9 E530K	Exposure to tobacco carcinogens (4)	0
TP53 E285K	Exposure to tobacco carcinogens (4)	0
HOXB5 E170K	Exposure to tobacco carcinogens (4)	0
SLC44A2 F459F	Exposure to tobacco carcinogens (4)	0
TP53 Q192*	Exposure to tobacco carcinogens (4)	0
TP53 V173M	Exposure to tobacco carcinogens (4)	0
FAM21C D460N	Exposure to tobacco carcinogens (4)	0
CDKN2A P135L	Exposure to tobacco carcinogens (4)	0
TP53 E68*	Exposure to tobacco carcinogens (4)	6.76
ZNF253 C 20003622 G NCSNV	Exposure to tobacco carcinogens (4)	0
TP53 R110L	Exposure to tobacco carcinogens (4)	0
NCOR1 E2306K	Exposure to tobacco carcinogens (4)	0
OR4F15 R183W	Exposure to tobacco carcinogens (4)	0
SMTN E901K	Exposure to tobacco carcinogens (4)	0
TP53 R158L	Exposure to tobacco carcinogens (4)	113.38
CDT1 C 88870221 T NCSNV	Exposure to tobacco carcinogens (4)	0
TP53 R248W	Exposure to tobacco carcinogens (4)	0
CCDC135 E313K	Exposure to tobacco carcinogens (4)	0
TP53 Y163C	Exposure to tobacco carcinogens (4)	0
TP53 R306*	Exposure to tobacco carcinogens (4)	0
CDK20 G 90744635 A NCSNV	Exposure to tobacco carcinogens (4)	0.14
HLA-B Q250E	Exposure to tobacco carcinogens (4)	0
ANKHD1 L376V	Exposure to tobacco carcinogens (4)	0
AL117190.3 C 101421722 T NCSNV	Exposure to tobacco carcinogens (4)	7.07
KRT14 G 39740666 A NCSNV	Exposure to tobacco carcinogens (4)	0
MYC S161L	Exposure to tobacco carcinogens (4)	0
B2M E97K	Exposure to tobacco carcinogens (4)	0
PLEKHG4 E744K	Exposure to tobacco carcinogens (4)	1.62
UMODL1 L581L	Exposure to tobacco carcinogens (4)	0
NSD1 R788*	Exposure to tobacco carcinogens (4)	0
SMPDL3B F275F	Exposure to tobacco carcinogens (4)	0
HRAS G12S	Exposure to tobacco carcinogens (4)	0
SLC27A1 F620F	Exposure to tobacco carcinogens (4)	0
WTAP E346K	Exposure to tobacco carcinogens (4)	0
TP53 R249S	Exposure to tobacco carcinogens (4)	0
TP53 Q331*	Exposure to tobacco carcinogens (4)	0
KIAA1407 R673W	Exposure to tobacco carcinogens (4)	0
TGFBR2 S320*	Exposure to tobacco carcinogens (4)	0
OR2D3 R70C	Exposure to tobacco carcinogens (4)	0
SP140L D419N	Exposure to tobacco carcinogens (4)	0
TSPYL5 S193L	Exposure to tobacco carcinogens (4)	0.17
NFE2L2 E79Q	Exposure to tobacco carcinogens (4)	0
HUWE1 E3771K	Exposure to tobacco carcinogens (4)	0
KIAA0226 G 197349060 A NCSNV	Exposure to tobacco carcinogens (4)	0
TP53 C176Y	Exposure to tobacco carcinogens (4)	0
FAT1 S3373*	Exposure to tobacco carcinogens (4)	0
FAT1 S1200*	Exposure to tobacco carcinogens (4)	0
HUWE1 E4177K	Exposure to tobacco carcinogens (4)	0
ITGB1 D158N	Exposure to tobacco carcinogens (4)	0
TP53 Q136*	Exposure to tobacco carcinogens (4)	0
CASP8 R472*	Exposure to tobacco carcinogens (4)	0
TP53 C242F	Exposure to tobacco carcinogens (4)	26.21
FLOT1 G 30698343 C NCSNV	Exposure to tobacco carcinogens (4)	0
GIGYF2 S221*	Exposure to tobacco carcinogens (4)	0
ZNF710 F388F	Exposure to tobacco carcinogens (4)	0
TP53 G245V	Exposure to tobacco carcinogens (4)	0
TBX21 E494K	Exposure to tobacco carcinogens (4)	0
TMCO6 C 140021368 T NCSNV	Exposure to tobacco carcinogens (4)	0
TNN D1091N	Exposure to tobacco carcinogens (4)	0
PARP2 M432I	Exposure to tobacco carcinogens (4)	0
SPRR2B P69P	Exposure to tobacco carcinogens (4)	0
CDKN2A G124V	Exposure to tobacco carcinogens (4)	0
MGAM S703F	Exposure to tobacco carcinogens (4)	2.87
PCDHGA12 A329A	Exposure to tobacco carcinogens (4)	0
LTN1 F1252F	Exposure to tobacco carcinogens (4)	0
HHIPL2 F67F	Exposure to tobacco carcinogens (4)	0.34
MYH9 E457K	Exposure to tobacco carcinogens (4)	0
CDKN2A P113L	Exposure to tobacco carcinogens (4)	0
FANCD2OS F33L	Exposure to tobacco carcinogens (4)	0
MRAP E28E	Exposure to tobacco carcinogens (4)	0
PADI3 P481P	Exposure to tobacco carcinogens (4)	0
ANKRD11 S769*	Exposure to tobacco carcinogens (4)	0
DNAH5 Q1797E	Exposure to tobacco carcinogens (4)	0
PIK3CG A156V	Exposure to tobacco carcinogens (4)	0
PSG8 S395F	Exposure to tobacco carcinogens (4)	0.1
NRXN3 E1218K	Exposure to tobacco carcinogens (4)	1.48
CEP68 C 65296555 T NCSNV	Exposure to tobacco carcinogens (4)	25.28
CCDC110 R111C	Exposure to tobacco carcinogens (4)	0
TP53 H179Y	Exposure to tobacco carcinogens (4)	0
CDKN2A G143V	Exposure to tobacco carcinogens (4)	0
CASP8 T 202137501 C NCSNV	Exposure to tobacco carcinogens (4)	0
LRRN3 L190V	Exposure to tobacco carcinogens (4)	0
PLCG2 L1038L	Exposure to tobacco carcinogens (4)	0
IFT140 E664K	Exposure to tobacco carcinogens (4)	0
TP53 P151S	Exposure to tobacco carcinogens (4)	0
BTBD8 F178F	Exposure to tobacco carcinogens (4)	0
TP53 Y220C	Exposure to tobacco carcinogens (4)	0
TP53 R273H	Exposure to tobacco carcinogens (4)	0
PRDM9 R77Q	Exposure to tobacco carcinogens (4)	0
ZNF510 S321*	Exposure to tobacco carcinogens (4)	0
PCDHA10 A481T	Exposure to tobacco carcinogens (4)	0
IKZF1 Q156Q	Exposure to tobacco carcinogens (4)	0
MCF2L R985Q	Exposure to tobacco carcinogens (4)	0
PGBD1 L412L	Exposure to tobacco carcinogens (4)	0
KCNA4 E280K	Exposure to tobacco carcinogens (4)	0
NRXN1 R1256H	Exposure to tobacco carcinogens (4)	0
FAT1 R3400*	Exposure to tobacco carcinogens (4)	0
CDKN2A R163L	Exposure to tobacco carcinogens (4)	19.31
DNAH6 R442H	Exposure to tobacco carcinogens (4)	0
FAT1 Q1694*	Exposure to tobacco carcinogens (4)	0
TP53 G 7578176 T NCSNV	Exposure to tobacco carcinogens (4)	0
TP53 V143M	Exposure to tobacco carcinogens (4)	0
AJUBA Q103*	Exposure to tobacco carcinogens (4)	0
PAMR1 I580I	Exposure to tobacco carcinogens (4)	0
KMT2D R1252*	Exposure to tobacco carcinogens (4)	2.39
C6orf118 T328T	Exposure to tobacco carcinogens (4)	0
TP53 H193P	Exposure to tobacco carcinogens (4)	0
TDRD6 E1997*	Exposure to tobacco carcinogens (4)	10.99
CDH7 Q225K	Exposure to tobacco carcinogens (4)	10.92
PTOV1 L99L	Exposure to tobacco carcinogens (4)	0
NLRP5 E751K	Exposure to tobacco carcinogens (4)	0
FLG A2503V	Exposure to tobacco carcinogens (4)	0
NCOA1 L1361L	Exposure to tobacco carcinogens (4)	0
NXPH1 T25T	Exposure to tobacco carcinogens (4)	0
NCOR1 R1561Q	Exposure to tobacco carcinogens (4)	0
KCNK9 L122L	Exposure to tobacco carcinogens (4)	0
ATP10B R311Q	Exposure to tobacco carcinogens (4)	0.54
MYO15A R3294W	Exposure to tobacco carcinogens (4)	0
FAT1 R937*	Exposure to tobacco carcinogens (4)	0
HRAS Q61L	Exposure to tobacco carcinogens (4)	14.62
TP53 R337C	Exposure to tobacco carcinogens (4)	0
TP53 H179R	Exposure to tobacco carcinogens (4)	0
METTL16 C 2323149 T NCSNV	Exposure to tobacco carcinogens (4)	0
SLC8A2 L195L	Exposure to tobacco carcinogens (4)	0
IFFO1 L292L	Exposure to tobacco carcinogens (4)	0
TP53 Q331Q	Exposure to tobacco carcinogens (4)	0
CNKSR1 L350L	Exposure to tobacco carcinogens (4)	0
PKHD1L1 R1654Q	Exposure to tobacco carcinogens (4)	0
HRAS G12D	Exposure to tobacco carcinogens (4)	0
FCRL3 V288V	Exposure to tobacco carcinogens (4)	0
DENND5B G1023E	Exposure to tobacco carcinogens (4)	0
TP53 Y234C	Exposure to tobacco carcinogens (4)	0
PIK3CA Q546R	Exposure to tobacco carcinogens (4)	0
LRRC4C E637Q	Exposure to tobacco carcinogens (4)	0
GPR158 L9L	Exposure to tobacco carcinogens (4)	0.53
HIST1H3C K37M	Exposure to tobacco carcinogens (4)	0
FCAR V233M	Exposure to tobacco carcinogens (4)	0
CDKN2A L165L	Exposure to tobacco carcinogens (4)	0
CSMD3 R3127Q	Exposure to tobacco carcinogens (4)	0.43
DPP10 T 116257182 A NCSNV	Exposure to tobacco carcinogens (4)	18.07
TP53 C238F	Exposure to tobacco carcinogens (4)	15
FBXW7 R543G	Exposure to tobacco carcinogens (4)	0
MFSD10 R138Q	Exposure to tobacco carcinogens (4)	0
CORO2B A156T	Exposure to tobacco carcinogens (4)	0
KIAA0100 V1227V	Exposure to tobacco carcinogens (4)	0.13
DUOXA1 R332C	Exposure to tobacco carcinogens (4)	0
HLA-B R7*	Exposure to tobacco carcinogens (4)	0
HLA-A R7*	Exposure to tobacco carcinogens (4)	0
[truncated: 8,231 more rows]
